# Supplementary material for: Data on development of the Wistar rat skeleton at the end of gestation
Source: Data Brief. 2019 Jul 6;25:104225. doi: 10.1016/j.dib.2019.104225 (PMC6646921; doi:10.1016/j.dib.2019.104225)
Supplement: Supplementary file 1 [file mmc1.xlsx]

## Sheet: Description
Columns	Description	Unit
DAM IDENTIFIER	Unique identifier of female and litter
Hysterectomy GD	Gestation day of termination of pregnacy and section	day
STATUS	Pregnant or not-pregnant at hysterectomy
BW GDX	Body weight of female on gestation day X	g
FC GDX-Y	Food consumoption of individual female from gestation day X to Y	g
BW GAIN GD 1-21	Body weight change for the first to 21th gestation day	g
CORPORA LUTEA	Number of corpora lutea graviditatis
IMPLANT	Number of implantations including resortions
FETUS TOTAL	Number of fetuses
FETUS ALIVE	Number of living fetuses at hysterectomy
FETUS DEAD	Number of dead fetuses at hysterectomy
MALE	Percentage of male fetuses	%
FEMALE	Percentage of female fetuses	%
RESORPTION TOTAL	Number of resortions (Sum of early and late)
RESORPTION EARLY	Number of early resorptions (no fetal tissue discerable)
RESORPTION LATE	Number of late resortions (placenta and fetus are recognizable)
PREIMPLANTATION LOSS	(Number of corpora lutea - number of implants)/Number of corpora lutea)	%
RESORPTION RATE	(Number of implants - number of resorptions)/Number of implants)	%
FETUS FEMALE	Number of female fetuses
FETUS MALE	Number of male fetuses
FETUS LEFT UTERINE HORN	Number of fetuses in left uterine horn
FETUS RIGHT UTERINE HORN	Number of fetuses in right uterine horn

## Sheet: DATA
DAM IDENTIFIER	Hysterectomy GD	STATUS	BW GD1	BW GD7	BW GD8	BW GD9	BW GD10	BW GD11	BW GD12	BW GD13	BW GD14	BW GD15	BW GD16	BW GD21	FC GD1-7	FC GD7-14	FC GD 14-21	FC GD 1-21	BW GAIN GD 1-21	CORPORA LUTEA	IMPLANT	FETUS TOTAL	FETUS ALIVE	FETUS DEAD	MALE	FEMALE	RESORPTION TOTAL	RESORPTION EARLY	RESORPTION LATE	PREIMPLANTATION LOSS	RESORPTION RATE	FETUS FEMALE	FETUS MALE	FETUS LEFT UTERINE HORN	FETUS RIGHT UTERINE HORN
101	21	NP	197.7	227.9	231.6	230.4	234.5	236.9	238.5	237.1	234.9	237.6	230.5	235.4	113.4	127.1	108.1	348.6	37.7	0	0	0	0
102	21	P	191.4	211.3	212.6	213.4	215.9	220.5	223.5	229.4	235.4	241.4	239.5	290.8	104.1	124.1	138.7	366.9	99.4	12	12	12	12	0	50	50	0	0	0	0	0	6	6	6	6
103	21	P	188.7	211.3	210.5	211.7	214	219.9	224.2	229.1	235.2	238.9	239.8	288.5	106.5	138.2	141.5	386.2	99.8	11	11	10	10	0	50	50	1	1	0	0	9.09	5	5	6	5
104	21	P	190.1	216.3	213.9	215.2	222.4	229.4	229.5	231	236.3	238.2	239.4	303.2	108.3	176.3	154	438.6	113.1	12	10	10	10	0	50	50	0	0	0	16.67	0	5	5	4	6
105	21	P	204.3	226	225.7	229.2	237.7	239.3	245.2	252.8	257.9	259	257.3	325.9	110.3	144.5	161.9	416.7	121.6	11	11	11	11	0	36.36	63.64	0	0	0	0	0	7	4	7	4
106	21	P	200.3	221.8	228.6	229.8	234.4	239.3	245.7	249.7	248.3	255.8	258.4	294.6	117.3	143.7	149.1	410.1	94.3	10	10	9	9	0	22.22	77.78	1	1	0	0	10	7	2	4	6
107	21	P	224.8	249.4	251.8	250	253	261.2	265.7	271.2	273.7	277.8	281	333.3	120	140.3	160.5	420.8	108.5	12	12	11	11	0	63.64	36.36	1	1	0	0	8.33	4	7	5	7
108	21	P	203.4	217.1	218.6	223.4	227.8	229.5	236.4	237.3	243.7	247.5	255.3	307.5	103	134	144.4	381.4	104.1	13	12	11	11	0	36.36	63.64	1	0	1	7.69	8.33	7	4	9	3
109	21	P	204.3	217.8	219.3	222.6	223.5	228.5	234.3	234.4	241.1	244.2	249.5	294.9	98	122.4	137.1	357.5	90.6	11	11	11	11	0	36.36	63.64	0	0	0	0	0	7	4	6	5
110	21	P	188.5	207.8	211.1	213.8	218.5	227.2	232.9	228.9	231.8	238.1	243.8	297.3	101.2	136.9	151.8	389.9	108.8	11	10	10	10	0	60	40	0	0	0	9.09	0	4	6	3	7
111	21	P	191.4	209.9	210.7	217.5	220.6	224.9	231.3	227.4	233.5	237.2	239.9	300.1	103.1	126	143.4	372.5	108.7	14	14	13	13	0	30.77	69.23	1	1	0	0	7.14	9	4	7	7
112	21	P	201.7	214	218.5	217.6	222.4	224.9	232.5	234	234.9	237.4	240.6	269.8	97.5	132.4	143.6	373.5	68.1	12	4	3	3	0	33.33	66.67	1	1	0	66.67	25	2	1	4	0
113	21	P	201.6	218.9	220.2	222.5	226.1	230.9	236.4	237.4	245.2	247.4	254.8	306	106.1	141.1	159.8	407	104.4	13	10	10	10	0	70	30	0	0	0	23.08	0	3	7	6	4
114	21	NP	208.4	219.5	224.5	223.1	226.3	233.4	224.6	222	221.9	224.2	223.8	217.3	99.3	119.8	96.3	315.4	8.9	0	0	0	0
115	21	P	210.4	226	228.5	232.8	235.3	235.8	243.8	251.4	254.7	255.6	261.6	309.2	106.8	143.1	152.4	402.3	98.8	12	11	11	11	0	54.55	45.45	0	0	0	8.33	0	5	6	7	4
116	21	P	222.5	239.3	243.1	246.9	247.2	255.7	255.8	260.8	267.1	272.7	275.3	331	109.8	147.2	160.1	417.1	108.5	12	11	11	9	2	55.56	44.44	0	0	0	8.33	0	4	5	7	4
117	21	P	220.1	241.1	242.7	246.4	249.1	251.7	258.8	265.2	272.8	273.2	279.8	327.9	120.1	163.6	173.2	456.9	107.8	12	11	10	10	0	40	60	1	1	0	8.33	9.09	6	4	7	4
118	21	P	216.7	230.5	234	235.7	240.8	244	251.1	253.5	256.2	260.7	267.4	323.8	94.3	129.5	145.8	369.6	107.1	13	13	13	13	0	69.23	30.77	0	0	0	0	0	4	9	6	7
119	21	NP	206.5	226.2	229	229.2	232.9	233.2	230.7	230.1	233.2	233.8	232.9	228.2	108.6	133.1	110	351.7	21.7	0	0	0	0
120	21	P	216.3	235	238.7	240.3	243.5	249.3	253.9	260.3	265.1	273	276.7	339.8	120.6	148.1	164.3	433	123.5	13	13	12	12	0	58.33	41.67	1	1	0	0	7.69	5	7	5	8
121	21	P	213.1	228.8	237.2	234.6	240.3	245.6	252.8	256.8	255	256.8	260.9	294.6	97.2	135.9	138.5	371.6	81.5	13	12	6	6	0	83.33	16.67	6	6	0	7.69	50	1	5	5	7
122	21	NP	214.4	234.9	231.2	236.6	240.7	238.3	241.7	240.5	239	240.6	238.8	236.3	113.3	137.6	122.3	373.2	21.9	0	0	0	0
123	21	P	237.5	262	267.1	267.5	272.6	281.3	289.5	291.7	298.2	300.2	308	375.4	131.5	177.1	189.6	498.2	137.9	14	14	14	14	0	71.43	28.57	0	0	0	0	0	4	10	7	7
124	21	P	206.4	222.5	224.4	226.7	232.3	236.8	240	245.6	247.6	246.8	251.8	306.5	112.6	140	146.7	399.3	100.1	13	13	12	12	0	41.67	58.33	1	1	0	0	7.69	7	5	5	8
201	21	P	213.6	236.5	236.3	235.9	238.8	246.6	248.5	254.3	257.4	259.5	263.6	304.1	130	152.2	156.1	438.3	90.5	12	7	7	7	0	100	0	0	0	0	41.67	0	0	7	4	3
202	21	P	203.1	223.3	220.9	223.4	223.5	230.1	232.3	237.2	244.4	245.7	246.1	303.9	106.2	132.9	147.7	386.8	100.8	10	10	10	10	0	50	50	0	0	0	0	0	5	5	5	5
203	21	P	187.6	204.8	205.3	204.1	203.5	211	210.9	215.2	220.1	218	221.3	236.7	92	112.8	131.7	336.5	49.1	13	4	3	3	0	33.33	66.67	1	1	0	69.23	25	2	1	0	4
204	21	P	196.4	216.7	221.8	219.3	222.3	231.8	232.7	237.4	244	245.2	247.6	299	100.2	130.8	136	367	102.6	11	11	11	11	0	54.55	45.45	0	0	0	0	0	5	6	4	7
205	21	P	200.5	224.2	223	223.8	231.9	239.7	247.1	247.6	251.2	254.2	256.1	310.4	110.9	142	147.8	400.7	109.9	13	13	12	12	0	33.33	66.67	1	1	0	0	7.69	8	4	5	8
206	21	P	202.4	216.8	215.5	215.1	225.4	225.7	230.8	235.4	243.9	243.7	243.6	290.2	94.9	143.7	129.4	368	87.8	10	10	9	9	0	33.33	66.67	1	1	0	0	10	6	3	4	6
207	21	P	209.1	233.6	234.8	239	242.6	247.7	258.4	263.7	262.5	270.9	273.2	329.3	113	144.1	160	417.1	120.2	12	12	11	11	0	36.36	63.64	1	1	0	0	8.33	7	4	6	6
208	21	P	197.3	214.9	216.4	216	219.1	222.5	230.1	234.3	240.6	243.7	242.2	284.5	102.3	130.3	140.5	373.1	87.2	11	10	8	8	0	12.5	87.5	2	2	0	9.09	20	7	1	7	3
209	21	P	209.1	234.7	239.1	240.2	244	252.8	256.4	260.4	264	269.1	272.9	324.5	117.3	155	166.4	438.7	115.4	13	12	11	11	0	18.18	81.82	1	1	0	7.69	8.33	9	2	8	4
210	21	P	200.6	213.7	216.6	225.8	223.4	232.8	234.2	239.7	243.1	249.2	252.1	307.9	94.9	133.9	151	379.8	107.3	12	11	11	11	0	54.55	45.45	0	0	0	8.33	0	5	6	7	4
211	21	P	200.9	221.7	222	227.1	232.7	235.9	241.7	244.5	247.7	253	252	311.8	109.5	144.2	153.6	407.3	110.9	13	13	13	13	0	38.46	61.54	0	0	0	0	0	8	5	5	8
212	21	P	194.2	214.6	216.9	218.4	218.9	227.2	230.6	230.5	234	241.5	247.6	288.2	108.6	133	150.7	392.3	94	12	7	6	6	0	33.33	66.67	1	1	0	41.67	14.29	4	2	4	3
213	21	NP	212.6	229.3	237.7	239.9	244.1	244	244.9	245.8	247.1	250	242	240.1	110.8	148.7	112.4	371.9	27.5	0	0	0	0
214	21	P	213	227.3	233.3	233.6	235.6	236	243.9	251.1	257.2	259.4	263.6	314.4	109.5	146.1	162.7	418.3	101.4	11	9	8	8	0	62.5	37.5	1	1	0	18.18	11.11	3	5	5	4
215	21	NP	205.8	229.4	234.9	239.1	243	248.9	243.9	242	241	238.2	240.6	242.5	119.7	150.1	142.1	411.9	36.7	0	0	0	0
216	21	P	204.3	224.9	225.7	228.1	230.8	233	235.8	239.1	244.3	250	255.3	301	105.9	127.3	138.8	372	96.7	12	11	11	11	0	18.18	81.82	0	0	0	8.33	0	9	2	5	6
217	21	P	194.5	218.2	221.6	224.5	227.5	234.4	235.4	246	248.7	251.7	255.6	322.9	106.6	144.5	154.6	405.7	128.4	15	15	15	15	0	13.33	86.67	0	0	0	0	0	13	2	8	7
218	21	P	215.1	225.5	224.6	229.5	234	237.4	241	250.9	249.7	255.8	259.1	310.5	100.5	133.6	142.2	376.3	95.4	14	12	11	11	0	45.45	54.55	1	1	0	14.29	8.33	6	5	9	3
219	21	P	216	239.3	236.1	239.5	246.3	255.7	256.4	262.4	266.4	266.9	271.4	319.6	132.4	163.8	163.7	459.9	103.6	13	11	11	11	0	45.45	54.55	0	0	0	15.38	0	6	5	5	6
220	21	P	211.3	232.6	232.4	234.7	236.1	245.8	249.8	253.7	256.2	260.8	264.1	325.1	108.3	143.2	152.1	403.6	113.8	13	13	13	13	0	30.77	69.23	0	0	0	0	0	9	4	4	9
221	21	P	191.8	210.4	213.7	217.6	218.6	226.5	232.5	236.2	240.1	244.6	247.9	303.5	102.2	134.1	152.8	389.1	111.7	12	12	11	11	0	45.45	54.55	1	1	0	0	8.33	6	5	4	8
222	21	P	217.3	233.4	237.5	238.3	240.7	248.3	253.6	256	257.8	259.6	266.1	320.8	105.1	166.1	146	417.2	103.5	14	14	14	14	0	78.57	21.43	0	0	0	0	0	3	11	7	7
223	21	P	204.9	223.1	229.2	230.9	235.7	241.3	243.3	250.8	256.4	262.7	257.9	316.9	107.1	136.2	152.3	395.6	112	10	9	9	9	0	33.33	66.67	0	0	0	10	0	6	3	5	4
224	21	P	203.2	225.5	234.5	230.2	229.7	236	241.4	244.5	249.3	251.5	256.4	284.3	108.2	134	146.5	388.7	81.1	12	5	5	5	0	80	20	0	0	0	58.33	0	1	4	5	0
301	22	P	201.6	216.5	216.4	218.1	223.6	226	232.9	234.2	237.6	241.5	242.2	296.4	104.1	123.8	142.4	370.3	94.8	12	11	11	11	0	36.36	63.64	0	0	0	8.33	0	7	4	5	6
302	22	P	201.1	224.8	228.4	229.2	235.8	240.1	245.6	253.5	260	260.1	265.6	322	112.7	145.7	163.1	421.5	120.9	15	14	14	14	0	28.57	71.43	0	0	0	6.67	0	10	4	5	9
303	22	P	194.6	214.5	217.5	215.7	214.6	226.4	227.4	232.6	233.2	237.1	235.6	277	106.7	127.3	121	355	82.4	11	11	10	10	0	70	30	1	1	0	0	9.09	3	7	4	7
304	22	P	203.4	229.6	231.7	236.9	246.5	247.5	254.5	262.8	264.6	267.3	272.1	342.5	121.8	172.8	172.2	466.8	139.1	15	15	15	15	0	60	40	0	0	0	0	0	6	9	8	7
305	22	P	215	229	233.3	240.7	241.3	243.8	247.4	251.2	257.9	260.5	260.5	311	117.9	145.4	157.3	420.6	96	12	11	10	10	0	50	50	1	1	0	8.33	9.09	5	5	8	3
306	22	P	212.5	224.3	227.8	228.5	237.2	236.1	246.2	247.8	247.1	250.6	257.1	300.6	109.1	139.2	151	399.3	88.1	13	11	10	10	0	50	50	1	1	0	15.38	9.09	5	5	6	5
307	22	P	220.6	237.4	237.5	240.9	249	247.5	250.9	258.8	260.6	265.5	267.9	327.8	120.3	149.7	170.6	440.6	107.2	13	11	11	11	0	45.45	54.55	0	0	0	15.38	0	6	5	7	4
308	22	P	200.7	215.5	217.7	220.6	223.8	227.1	234.5	240.2	243.4	247.1	251.9	298.9	92.1	124.6	152.7	369.4	98.2	11	9	9	9	0	44.44	55.56	0	0	0	18.18	0	5	4	5	4
309	22	P	199.9	213.6	213.3	222.1	225	233.3	240.1	240.7	242.2	245	257.1	323.8	98.9	150.2	168.4	417.5	123.9	14	13	12	12	0	58.33	41.67	1	1	0	7.14	7.69	5	7	6	7
310	22	NP	196.6	212	213.4	220.8	220.1	220.4	218.2	213.6	215	215.5	216.6	209.3	105.2	119.6	106	330.8	12.7	0	0	0	0
311	22	P	186.9	201.5	202.4	209.7	209.5	212.6	219.9	220.1	219.3	222.8	230.4	271.8	89.1	116	139.1	344.2	84.9	11	9	9	9	0	33.33	66.67	0	0	0	18.18	0	6	3	5	4
312	22	P	197	216.9	223.3	225.4	227.3	235.2	236.3	242.6	246.8	251.3	253.8	295.4	111.1	147.2	151.2	409.5	98.4	12	8	8	8	0	50	50	0	0	0	33.33	0	4	4	1	3
313	22	P	192.7	211.2	212.4	214.4	219.4	221.6	225	228.1	231.2	233.5	240.1	269.1	93.7	123.9	137.9	355.5	76.4	12	4	4	4	0	50	50	0	0	0	66.67	0	2	2	7	4
314	22	P	227.3	252.4	251.9	258.3	260.1	263.9	268.4	276.6	280	282.6	286	336.9	121.7	153.2	153.5	428.4	109.6	14	11	10	10	0	30	70	1	1	0	21.43	9.09	7	3	7	4
315	22	NP	207.6	234.2	237.9	240	243.2	241.7	239.3	236.2	236.5	235.7	234.2	233.1	119.6	135	108.6	363.2	25.5	0	0	0	0
316	22	P	215.1	232	236.5	242	246.2	250.2	253.2	263.9	263.2	272.8	275.4	326.1	114	146.3	157.4	417.7	111	12	12	12	12	0	75	25	0	0	0	0	0	3	9	5	7
317	22	P	204.3	220.7	222.5	224	228.2	231.4	239.5	243.8	253.5	257.2	260.9	327	103.3	138.3	153.2	394.8	122.7	13	13	12	12	0	50	50	1	1	0	0	7.69	6	6	6	7
318	22	P	215.6	243	240.8	244.3	247	254.2	261.9	267.9	270.5	270.3	278.5	315.1	122.3	163.9	167.9	454.1	99.5	14	9	7	7	0	57.14	42.86	2	2	0	35.71	22.22	3	4	6	3
319	22	P	206.8	228	229.5	231.5	233.8	240.7	243.9	248.1	251.7	251.6	257.8	305.7	113.2	141.3	138.5	393	98.9	11	11	9	9	0	33.33	66.67	2	1	1	0	18.18	6	3	5	6
320	22	NP	217.1	220.4	223.9	226.4	227	229.1	229.5	229.6	227.2	229.3	228.4	233	92.9	117.5	113.4	323.8	15.9	0	0	0	0
321	22	P	209.7	230.6	231.4	242	243.8	250.6	255	254.9	257.8	259.8	267.8	321.9	110.8	158	167.9	436.7	112.2	12	11	10	10	0	60	40	1	1	0	8.33	9.09	4	6	5	6
322	22	P	193.2	216.1	219.7	220.6	227.6	232.1	235.9	240.7	244.8	246.6	253.1	301.1	113.7	143.2	150.7	407.6	107.9	13	11	11	11	0	63.64	36.36	0	0	0	15.38	0	4	7	5	6
323	22	NP	207.7	213.8	215.4	218.4	222.8	225.2	226.2	224	221.4	218.3	219.2	224.9	104.6	131.1	113.9	349.6	17.2	0	0	0	0
324	22	P	223.1	240.9	242.8	248.1	250.9	254.5	263.1	261.3	265.6	270.5	273.8	316.1	119.3	152.3	167.2	438.8	93	14	8	8	8	0	37.5	62.5	0	0	0	42.86	0	5	3	2	6
401	22	P	195.9	216.2	217	217.3	222.1	229.4	230.8	235.6	240.5	245.3	246.3	312.2	105.6	137.7	151.1	394.4	116.3	12	11	11	11	0	45.45	54.55	0	0	0	8.33	0	6	5	4	7
402	22	P	201.3	227	229.9	234.2	233.8	238.4	243.1	245.4	250	247.6	247.1	305.5	123.6	157.4	150.6	431.6	104.2	12	12	11	11	0	54.55	45.45	1	1	0	0	8.33	5	6	4	8
403	22	P	206.5	220.5	225.6	223.7	227.1	232.4	235.5	244.2	249.2	248.8	250	301.3	105.2	135.3	145.4	385.9	94.8	10	10	10	10	0	60	40	0	0	0	0	0	4	6	5	5
404	22	NP	189	211	213.7	215	219	214.6	214	211.8	214.9	208.9	204.7	208.3	106.3	123.1	95.6	325	19.3	0	0	0	0
405	22	P	211.5	229.1	229.5	231.5	238	240.4	245.7	249.3	254.2	256.9	262.3	317.6	110.3	148.7	156.6	415.6	106.1	11	11	11	11	0	72.73	27.27	0	0	0	0	0	3	8	5	6
406	22	P	199.1	215.7	218.8	221.2	226.5	229.6	235.3	241.8	243.5	249.4	249.6	306	95.5	121.6	139.9	357	106.9	13	13	12	12	0	41.67	58.33	1	1	0	0	7.69	7	5	6	7
407	22	P	200.1	215.5	213	214.7	224	225.4	230.3	235.5	238.4	242.9	251.7	310.5	101.3	131.4	152	384.7	110.4	13	13	13	13	0	69.23	30.77	0	0	0	0	0	4	9	7	6
408	22	P	220.5	249.8	251.5	254.8	255	257.5	266.6	269.4	282.5	283.8	283.4	320.4	119	162.9	178.8	460.7	99.9	13	4	4	4	0	75	25	0	0	0	69.23	0	1	3	3	1
409	22	P	207	228.5	231.6	232.4	234.3	238.2	242.8	248.2	250.8	256.7	261.2	307.7	111.5	129.7	146	387.2	100.7	11	11	11	11	0	45.45	54.55	0	0	0	0	0	6	5	8	3
410	22	P	199.5	219.8	223.7	232.2	232.3	236.6	243.3	245.9	250.1	255.6	258.7	323.1	121.1	157.4	167	445.5	123.6	14	13	12	12	0	58.33	41.67	1	1	0	7.14	7.69	5	7	7	6
411	22	NP	204.3	220.1	222.4	235.1	231.9	236.5	231.1	226.5	226	224.6	226.2	223.5	117.4	136.8	116.2	370.4	19.2	0	0	0	0
412	22	NP	178.7	194.9	198.9	195.1	199.8	201.7	202.2	196.7	194.7	190.8	193.4	190.4	94.2	106.4	90.4	291	11.7	0	0	0	0
413	22	P	196.5	212.9	219	225.4	227.1	234.2	236.6	244.3	245	249.2	259.2	313.4	112.2	142.4	156.3	410.9	116.9	11	11	11	11	0	72.73	27.27	0	0	0	0	0	3	8	3	8
414	22	P	205	218	220.6	225.7	227.7	232.7	234.6	238	240.4	245.2	251.2	299.9	105.5	133.6	141.3	380.4	94.9	13	11	10	10	0	40	60	1	1	0	15.38	9.09	6	4	6	5
415	22	P	214.7	235.6	238.8	240.5	242.8	245.1	249.6	256.5	258.3	262.5	269	321.2	105.8	133.2	143.6	382.6	106.5	12	11	11	11	0	45.45	54.55	0	0	0	8.33	0	6	5	5	6
416	22	P	205.1	221	223.1	221.4	230.7	234.4	237.5	239.4	242.9	247.6	250	294.5	101	141.3	149.8	392.1	89.4	12	9	8	8	0	62.5	37.5	1	1	0	25	11.11	3	5	4	5
417	22	P	211.1	222.2	226	227.8	233.4	237.8	243	246.8	247.3	255	262.6	321.1	89.7	125.9	142.2	357.8	110	12	12	12	12	0	66.67	33.33	0	0	0	0	0	4	8	6	6
418	22	P	199	219.5	220	218.6	223.1	225.5	235.4	236.3	240.7	246.8	250.8	300.5	105.4	131.3	147.6	384.3	101.5	13	12	10	10	0	30	70	2	2	0	7.69	16.67	7	3	5	7
419	22	P	219	242.2	240.1	248	246.8	250.5	259.4	264.6	260.7	272.5	274	326.4	124.7	153.6	153.7	432	107.4	15	14	14	14	0	57.14	42.86	0	0	0	6.67	0	6	8	5	9
420	22	P	222.2	247.8	251.2	253	253.3	262.9	275.4	276.4	277.7	286.7	290.6	353.6	129.1	165.8	184.9	479.8	131.4	15	14	12	12	0	25	75	2	2	0	6.67	14.29	9	3	10	4
421	22	P	205.6	222.7	227.2	232.1	238.2	241.4	244.8	245.8	250.2	252.9	254.9	320.1	111.8	139	138.1	388.9	114.5	15	13	13	13	0	46.15	53.85	0	0	0	13.33	0	7	6	6	7
422	22	P	214.8	233.3	240.6	240.7	245.1	250.5	255.3	256.7	255.1	257.6	260.1	312.1	122.5	155	159.1	436.6	97.3	12	11	9	9	0	55.56	44.44	2	2	0	8.33	18.18	4	5	7	4
423	22	P	204.8	219.5	225.6	229.2	228.7	238.5	242	247.8	250.3	258.8	259.1	314.7	109.9	152.2	161.7	423.8	109.9	13	11	11	11	0	54.55	45.45	0	0	0	15.38	0	5	6	5	6
424	22	P	216.4	232.5	233.1	234.2	240.8	245.8	245.7	252.1	258.5	257.1	263.6	310.8	110.7	144.4	154.9	410	94.4	13	10	9	9	0	44.44	55.56	1	1	0	23.08	10	5	4	5	5
501	23	NP	200.4	225.9	228.4	229.3	230.7	235.4	229.6	229.2	235.8	233.5	229.7	235.5	110.5	135.8	122.1	368.4	35.1	0	0	0	0
502	23	NP	206.9	233.6	233.6	233.8	235.7	241.3	241.1	237.3	236.7	238.1	236.9	233.9	109.7	136.4	110.1	356.2	27	0	0	0	0
503	23	P	192.8	215.9	218.4	217	223.2	231.4	233.7	235	240.8	243.3	249	298.2	103.6	136.9	140.7	381.2	105.4	13	11	11	11	0	27.27	72.73	0	0	0	15.38	0	8	3	7	4
504	23	P	206.9	219.4	220.9	225	228.3	232.3	237.4	241.4	242.8	247.4	254.7	311.3	101.5	NA	151.2	252.7	104.4	11	11	11	11	0	54.55	45.45	0	0	0	0	0	5	6	7	4
505	23	P	182.6	209.4	208.5	209.9	215.8	218.9	224.7	228.9	232.1	232.4	234	289.2	107.1	131.2	140.7	379	106.6	12	12	12	12	0	25	75	0	0	0	0	0	9	3	3	9
506	23	P	184.4	194.7	194.8	196.5	201.7	202.3	206.5	210.1	214.3	214.5	215.8	253.5	79.3	101.3	105.9	286.5	69.1	10	9	9	9	0	22.22	77.78	0	0	0	10	0	7	2	3	6
507	23	P	194.1	221.8	221.3	222.5	231.9	235.4	238.8	245.5	245.5	252.6	256.2	310.6	114.8	143.9	155.5	414.2	116.5	15	13	12	12	0	75	25	1	1	0	13.33	7.69	3	9	7	6
508	23	NP	208.3	224.8	226.9	235.2	233.5	238.7	239.7	246.2	244.9	239	238.6	NA	106.1	134.5	178.5	419.1	#VALUE!	0	0	0	0
509	23	NP	192.4	208.1	210.2	214.3	213.3	215.9	217.4	215.3	210.7	209.7	209.9	NA	94.9	113.4	139	347.3	#VALUE!	0	0	0	0
510	23	P	203.4	221.1	224.7	228.6	228.8	237.7	238.8	243.6	243.5	246.6	252.1	261	112.1	136	93.7	341.8	57.6	11	8	7	7	0	42.86	57.14	1	1	0	27.27	12.5	4	3	5	3
511	23	P	214.8	238.2	237.8	246.4	248.5	255.7	261.2	264.8	269.5	275.8	284.3	324.5	120.7	161.5	169	451.2	109.7	14	14	13	13	0	23.08	76.92	1	1	0	0	7.14	10	3	9	5
512	23	NP	211.6	225.5	228.2	226.1	229.7	233.7	234.6	229.2	229.3	228.7	230.7	234.5	104.9	127.5	113.6	346	22.9	0	0	0	0
513	23	P	200.2	216.4	225.4	222.8	227.6	235.3	239.2	245.1	249.6	248.8	254.3	316.9	105.7	139.8	158.6	404.1	116.7	12	12	12	12	0	33.33	66.67	0	0	0	0	0	8	4	7	5
514	23	P	209.1	221.5	230.5	231.3	233.8	237.5	240.5	245.7	251.4	252.4	259.5	308	119	155.1	161.4	435.5	98.9	11	9	9	9	0	88.89	11.11	0	0	0	18.18	0	1	8	7	2
515	23	P	200.4	217.7	220.5	224.4	228.7	236.6	238.6	239.4	248.5	250.3	256.1	312.4	113.9	149.9	166.1	429.9	112	13	12	12	12	0	33.33	66.67	0	0	0	7.69	0	8	4	8	4
516	23	P	207.4	225	226	227.4	233.9	238.2	241.9	243.1	253.1	253.3	259.8	309.3	106.8	150.5	157.3	414.6	101.9	12	10	10	10	0	30	70	0	0	0	16.67	0	7	3	4	6
517	23	P	195.6	215.4	216.8	219.5	222.1	223.7	226.7	232.3	237.3	246.5	246.6	301.3	103.2	131.9	145.5	380.6	105.7	12	11	11	11	0	63.64	36.36	0	0	0	8.33	0	4	7	8	3
518	23	P	212.6	231.6	231.5	235.4	240	245.5	248.4	254.7	254.9	261.1	263.6	320.1	118.9	151.1	153.1	423.1	107.5	13	12	12	12	0	41.67	58.33	0	0	0	7.69	0	7	5	6	6
519	23	NP	221.8	235.6	238.5	238.7	240.3	242.9	244.4	240.6	239.1	242.2	242.2	242.5	113	134	110.2	357.2	20.7	0	0	0	0
520	23	P	203.5	224	226.2	228.3	227.6	233.5	237.4	242.4	245.2	253.3	257.8	309.9	108	127.3	144.1	379.4	106.4	13	11	11	11	0	54.55	45.45	0	0	0	15.38	0	5	6	8	3
521	23	P	220.4	234	236.6	242.6	246.9	248.5	254.4	263.5	262.5	271.7	271.9	325.7	126.5	163.3	167	456.8	105.3	12	11	10	9	1	11.11	88.89	1	1	0	8.33	9.09	8	1	6	5
522	23	P	235.7	250.7	249.7	254.2	257.3	262.3	273	271.9	274.8	279.2	278.9	334.3	128.7	167.2	174.5	470.4	98.6	14	13	12	12	0	58.33	41.67	1	1	0	7.14	7.69	5	7	8	5
523	23	P	189.8	192.3	194.9	198.5	198.6	203.1	205.6	207	203.8	202.4	202	229.3	104.7	131.3	125.2	361.2	39.5	9	9	6	6	0	66.67	33.33	3	2	1	0	33.33	2	4	5	4
524	23	P	235	245.3	250.3	253.3	255.1	256.6	265.3	269.6	279.2	278.4	281.3	309.3	116.4	149.7	165.3	431.4	74.3	12	3	3	3	0	66.67	33.33	0	0	0	75	0	1	2	2	1
601	23	P	189.1	208	210.1	209.6	213.5	218.2	221.4	228.6	233.1	237.1	234.1	287.9	103.3	131.3	147.2	381.8	98.8	11	11	11	11	0	63.64	36.36	0	0	0	0	0	4	7	7	4
602	23	P	196.5	220.5	223.6	224.5	225.2	233.2	235.6	243.6	248.2	251.2	257.1	313.5	108	137.6	157.3	402.9	117	11	11	11	11	0	27.27	72.73	0	0	0	0	0	8	3	5	6
603	23	P	213.3	236.8	238.7	238.2	242.5	252.5	254.9	262.2	270.1	274	279.5	338.6	123.2	158.9	174.9	457	125.3	13	12	12	12	0	33.33	66.67	0	0	0	7.69	0	8	4	7	5
604	23	P	194.5	216.4	218.1	222.2	221.7	228.3	231.7	236.3	239.5	238.7	241.2	302.6	109.1	140.3	135.2	384.6	108.1	12	12	11	11	0	45.45	54.55	1	0	1	0	8.33	6	5	6	6
605	23	P	189.1	207	207.8	212.1	216.9	219.8	215.7	227.7	236	241.1	242.1	292.8	104.8	141.3	148.5	394.6	103.7	11	11	10	10	0	60	40	1	1	0	0	9.09	4	6	7	4
606	23	P	199.6	215	214.5	215.6	221.5	225.2	228.2	232.4	233.8	241.7	239.1	285.8	98.9	120.2	128.5	347.6	86.2	12	11	10	10	0	40	60	1	1	0	8.33	9.09	6	4	7	4
607	23	NP	194.8	217.3	214.2	218	217.5	215.4	211.8	213.5	213.8	214	211.2	213.5	96.9	108.2	112.8	317.9	18.7	0	0	0	0
608	23	P	215.4	223	223.7	232.6	230.4	232.8	238.5	245.1	243.9	248.5	252.7	290.9	100.9	126.8	140.1	367.8	75.5	14	8	8	8	0	37.5	62.5	0	0	0	42.86	0	5	3	7	1
609	23	P	220.1	232.7	232.6	241.2	244.3	248.4	254.6	258.9	264.2	269.3	270	327	115.3	155.5	180.5	451.3	106.9	12	10	10	10	0	50	50	0	0	0	16.67	0	5	5	5	5
610	23	NP	192	207.9	208.7	217.5	216.7	221	221.4	216.3	220.3	214.2	209.7	204.5	106.9	127.1	89.4	323.4	12.5	0	0	0	0
611	23	P	199.6	221.7	224.7	230.9	229.7	234.6	239.4	242.1	245.3	250.2	258.9	322	105.8	136.5	159.2	401.5	122.4	13	12	11	11	0	18.18	81.82	1	1	0	7.69	8.33	9	2	5	7
612	23	P	199	220.6	224.8	227.8	233.2	237.9	242.8	249.7	248.4	256.2	261.5	324	NA	152.8	179.9	332.7	125	13	13	12	12	0	41.67	58.33	1	1	0	0	7.69	7	5	6	7
613	23	P	205.7	216.3	219	221.1	228.1	234.5	232.2	232.1	232	240.2	239.9	277.9	104	129.2	141.7	374.9	72.2	12	8	7	7	0	57.14	42.86	1	1	0	33.33	12.5	3	4	5	3
614	23	P	202.2	211.2	213.1	216.3	218.5	224.6	227.5	227.9	232.6	234.8	239.6	289.3	102.1	131.8	154.5	388.4	87.1	10	8	8	8	0	37.5	62.5	0	0	0	20	0	5	3	7	1
615	23	P	205.6	226.9	230.4	230.3	236.2	241.6	246.8	250.6	254.1	260.2	265.9	327.5	110.3	158.6	178.3	447.2	121.9	13	12	12	12	0	25	75	0	0	0	7.69	0	9	3	4	8
616	23	P	221	232.5	236.6	242.9	242.2	248	248.6	253	259	260.1	266.6	305.5	104.3	137.3	138.6	380.2	84.5	13	12	10	10	0	90	10	2	2	0	7.69	16.67	1	9	5	7
617	23	P	209.2	230.9	233.9	235.3	239.9	246.8	250.6	259.6	263.1	270.2	276.6	317.6	117	147.6	164.5	429.1	108.4	12	11	10	10	0	40	60	1	1	0	8.33	9.09	6	4	7	4
618	23	P	219.4	237.1	235.7	240.6	244	246	256.1	259.6	262.1	267.1	274.5	328.5	109.7	140.9	152.8	403.4	109.1	14	13	13	13	0	46.15	53.85	0	0	0	7.14	0	7	6	7	6
619	23	P	218.7	239.6	235.5	238.1	245.7	241.6	252.8	255.9	263.3	263.6	276.5	339.4	106.8	135.7	156.8	399.3	120.7	13	13	13	13	0	38.46	61.54	0	0	0	0	0	8	5	5	8
620	23	P	200.4	221.2	225.6	227.4	230.7	235.9	240.3	247.9	250	255.3	262.6	314.5	108.1	144.4	152.4	404.9	114.1	13	13	12	12	0	16.67	83.33	1	1	0	0	7.69	10	2	6	7
621	23	P	213	223.8	228.9	231.5	232.2	241.4	251.9	254.1	257.5	261.9	269.9	331.2	101.1	147.6	172.5	421.2	118.2	14	13	13	13	0	46.15	53.85	0	0	0	7.14	0	7	6	6	7
622	23	P	199.8	218.2	218.9	224.1	228.5	230.9	236.8	243	246.1	246.2	251.1	294.8	101	134.6	142	377.6	95	10	10	9	9	0	33.33	66.67	1	1	0	0	10	6	3	5	5
623	23	NP	198.4	227	228.8	233.7	236.5	241.1	243.3	242.9	237.3	233.6	234.1	237.5	110.2	140.6	102.2	353	39.1	0	0	0	0
624	23	P	223.1	246.3	251.3	251.5	257.1	266.2	267.9	276.9	277	283	282.9	329.8	125	166.7	173.3	465	106.7	16	6	6	6	0	50	50	0	0	0	62.5	0	3	3	6	0
