# Supplementary material for: Data on development of the Wistar rat skeleton at the end of gestation
Source: Data Brief. 2019 Jul 6;25:104225. doi: 10.1016/j.dib.2019.104225 (PMC6646921; doi:10.1016/j.dib.2019.104225)
Supplement: Supplementary file 2 [file mmc2.xlsx]

## Sheet: Tabelle1
IMPLANT IDENTIFIER	STATUS	SEX	WEIGHT	EXAMINATION
102L01	alive	f	3.1	skel.
102L02	alive	m	2.7	skel.
102L03	alive	m	3.4	skel.
102L04	alive	m	3.4	skel.
102L05	alive	f	3.3	skel.
102L06	alive	f	2.9	skel.
102R01	alive	m	1.9	skel.
102R02	alive	f	3.4	skel.
102R03	alive	m	3.3	skel.
102R04	alive	m	3.5	skel.
102R05	alive	f	3.1	skel.
102R06	alive	f	3.2	skel.
103L01	alive	m	3.2	skel.
103L02	alive	f	3.3	skel.
103L03	alive	f	3.4	skel.
103L04	alive	m	3.8	skel.
103L05	alive	m	3.6	skel.
103L06	alive	f	3.5	skel.
103R01	early
103R02	alive	f	3.5	skel.
103R03	alive	m	3.8	skel.
103R04	alive	m	4	skel.
103R05	alive	f	3.9	skel.
104L01	alive	m	3.8	skel.
104L02	alive	m	3.7	skel.
104L03	alive	f	3.7	skel.
104L04	alive	m	3.6	skel.
104R01	alive	f	3.6	skel.
104R02	alive	f	3.5	skel.
104R03	alive	f	3.9	skel.
104R04	alive	m	3.6	skel.
104R05	alive	m	3.3	skel.
104R06	alive	f	3.6	skel.
105L01	alive	f	3.5	skel.
105L02	alive	f	3.7	skel.
105L03	alive	f	3.8	skel.
105L04	alive	f	3.6	skel.
105L05	alive	m	3.7	skel.
105L06	alive	m	3.7	skel.
105L07	alive	m	3.8	skel.
105R01	alive	m	3.9	skel.
105R02	alive	f	3.9	skel.
105R03	alive	f	4	skel.
105R04	alive	f	3.9	skel.
106L01	early
106L02	alive	f	3.7	skel.
106L03	alive	f	3.8	skel.
106L04	alive	m	3.8	skel.
106R01	alive	f	3.5	skel.
106R02	alive	f	3.7	skel.
106R03	alive	f	3.7	skel.
106R04	alive	f	3.8	skel.
106R05	alive	m	3.8	skel.
106R06	alive	f	3.9	skel.
107L01	alive	m	3.8	skel.
107L02	alive	m	3.6	skel.
107L03	alive	f	3.7	skel.
107L04	alive	f	3.8	skel.
107L05	alive	m	4.2	skel.
107R01	alive	m	3.9	skel.
107R02	alive	m	3.9	skel.
107R03	alive	f	3.7	skel.
107R04	alive	m	3.7	skel.
107R05	early
107R06	alive	m	4	skel.
107R07	alive	f	3.8	skel.
108L01	alive	f	3.4	skel.
108L02	late
108L03	alive	m	3.6	skel.
108L04	alive	f	3.5	skel.
108L05	alive	m	3.5	skel.
108L06	alive	f	3.5	skel.
108L07	alive	f	3.5	skel.
108L08	alive	f	3.2	skel.
108L09	alive	m	4.1	skel.
108R01	alive	f	3.8	skel.
108R02	alive	f	3.3	skel.
108R03	alive	m	3.7	skel.
109L01	alive	m	3.3	skel.
109L02	alive	f	3.1	skel.
109L03	alive	m	3.4	skel.
109L04	alive	f	3.3	skel.
109L05	alive	m	3.5	skel.
109L06	alive	f	3.3	skel.
109R01	alive	f	3.1	skel.
109R02	alive	f	3.4	skel.
109R03	alive	f	3.6	skel.
109R04	alive	m	3.8	skel.
109R05	alive	f	3.5	skel.
110L01	alive	m	3.7	skel.
110L02	alive	m	3.9	skel.
110L03	alive	m	4	skel.
110R01	alive	m	3.9	skel.
110R02	alive	f	3.8	skel.
110R03	alive	f	3.8	skel.
110R04	alive	f	3.7	skel.
110R05	alive	f	3.5	skel.
110R06	alive	m	3.9	skel.
110R07	alive	m	3.9	skel.
111L01	alive	f	3.3	skel.
111L02	alive	f	2.6	skel.
111L03	alive	f	3.3	skel.
111L04	alive	m	3.8	skel.
111L05	alive	f	3.7	skel.
111L06	alive	m	4.3	skel.
111L07	alive	m	3.8	skel.
111R01	alive	f	3.3	skel.
111R02	alive	f	3.7	skel.
111R03	alive	m	3.6	skel.
111R04	early
111R05	alive	f	3.8	skel.
111R06	alive	f	3.6	skel.
111R07	alive	f	3.5	skel.
112L01	early
112L02	alive	f	3.9	skel.
112L03	alive	f	3.9	skel.
112L04	alive	m	4.4	skel.
113L01	alive	f	3.4	skel.
113L02	alive	m	3.4	skel.
113L03	alive	m	3.4	skel.
113L04	alive	f	3.4	skel.
113L05	alive	m	3.9	skel.
113L06	alive	m	3.7	skel.
113R01	alive	m	3.5	skel.
113R02	alive	f	3.5	skel.
113R03	alive	m	3.7	skel.
113R04	alive	m	3.9	skel.
115L01	alive	f	3.3	skel.
115L02	alive	f	3.2	skel.
115L03	alive	f	3.4	skel.
115L04	alive	f	3.6	skel.
115L05	alive	m	3.7	skel.
115L06	alive	m	3.6	skel.
115L07	alive	m	3.6	skel.
115R01	alive	m	3.6	skel.
115R02	alive	m	3.9	skel.
115R03	alive	f	3.6	skel.
115R04	alive	m	3.7	skel.
116L01	alive	m	3.7	skel.
116L02	alive	m	3.9	skel.
116L03	alive	m	3.6	skel.
116L04	alive	f	2.5	skel.
116L05	alive	f	3.5	skel.
116L06	dead, autolysis
116L07	alive	f	3.4	skel.
116R01	alive	m	3.8	skel.
116R02	alive	m	3.4	skel.
116R03	alive	f	3.5	skel.
116R04	dead, autolysis
117L01	early
117L02	alive	m	3	skel.
117L03	alive	f	3.5	skel.
117L04	alive	f	3.7	skel.
117L05	alive	f	3.7	skel.
117L06	alive	f	3.5	skel.
117L07	alive	m	3.6	skel.
117R01	alive	f	3.5	skel.
117R02	alive	f	3.6	skel.
117R03	alive	m	3.9	skel.
117R04	alive	m	4	skel.
118L01	alive	f	3.6	skel.
118L02	alive	m	3.7	skel.
118L03	alive	m	3.2	skel.
118L04	alive	m	3.8	skel.
118L05	alive	f	3.4	skel.
118L06	alive	f	3.8	skel.
118R01	alive	m	3.7	skel.
118R02	alive	m	3.8	skel.
118R03	alive	f	3.4	skel.
118R04	alive	m	3.8	skel.
118R05	alive	m	3.8	skel.
118R06	alive	m	3.4	skel.
118R07	alive	m	3.6	skel.
120L01	alive	m	3.5	skel.
120L02	alive	m	3.9	skel.
120L03	alive	m	3.9	skel.
120L04	alive	f	3.9	skel.
120L05	alive	m	4	skel.
120R01	alive	m	3.8	skel.
120R02	alive	m	3.7	skel.
120R03	alive	m	4.2	skel.
120R04	alive	f	3.8	skel.
120R05	alive	f	3.6	skel.
120R06	alive	f	3.5	skel.
120R07	alive	f	3.6	skel.
120R08	early
121L01	alive	m	3.7	skel.
121L02	alive	m	3.6	skel.
121L03	early
121L04	alive	m	3.9	skel.
121L05	alive	m	3.6	skel.
121R01	early
121R02	early
121R03	early
121R04	early
121R05	alive	f	3.8	skel.
121R06	alive	m	3.8	skel.
121R07	early
123L01	alive	m	3.7	skel.
123L02	alive	m	3.5	skel.
123L03	alive	f	3.5	skel.
123L04	alive	f	3.5	skel.
123L05	alive	m	3.8	skel.
123L06	alive	m	3.3	skel.
123L07	alive	m	3.8	skel.
123R01	alive	f	3.6	skel.
123R02	alive	m	3.6	skel.
123R03	alive	f	3.5	skel.
123R04	alive	m	3.4	skel.
123R05	alive	m	3.4	skel.
123R06	alive	m	4.2	skel.
123R07	alive	m	3.9	skel.
124L01	alive	f	3.3	skel.
124L02	early
124L03	alive	m	3.6	skel.
124L04	alive	m	4	skel.
124L05	alive	f	3.7	skel.
124R01	alive	m	3.4	skel.
124R02	alive	f	3.4	skel.
124R03	alive	f	3.6	skel.
124R04	alive	m	3.5	skel.
124R05	alive	f	3.5	skel.
124R06	alive	f	3.1	skel.
124R07	alive	m	3.7	skel.
124R08	alive	f	3.4	skel.
201L01	alive	m	3.6	skel.
201L02	alive	m	3.9	skel.
201L03	alive	m	3.9	skel.
201L04	alive	m	4	skel.
201R01	alive	m	3.4	skel.
201R02	alive	m	4	skel.
201R03	alive	m	4	skel.
202L01	alive	m	3.8	skel.
202L02	alive	f	3.5	skel.
202L03	alive	f	3.4	skel.
202L04	alive	m	4	skel.
202L05	alive	f	3.6	skel.
202R01	alive	m	3.8	skel.
202R02	alive	f	3.5	skel.
202R03	alive	f	2.9	skel.
202R04	alive	m	3.8	skel.
202R05	alive	m	3	skel.
203R01	alive	f	3.3	skel.
203R02	early
203R03	alive	f	3.6	skel.
203R04	alive	m	3.4	skel.
204L01	alive	m	2.9	skel.
204L02	alive	f	3.4	skel.
204L03	alive	m	3.6	skel.
204L04	alive	f	3.4	skel.
204R01	alive	m	3.5	skel.
204R02	alive	f	3.5	skel.
204R03	alive	m	3.8	skel.
204R04	alive	f	3.1	skel.
204R05	alive	m	3.4	skel.
204R06	alive	m	3.7	skel.
204R07	alive	f	3.5	skel.
205L01	alive	f	4	skel.
205L02	alive	f	2.3	skel.
205L03	alive	f	3.6	skel.
205L04	alive	f	3.7	skel.
205L05	alive	m	4.1	skel.
205R01	alive	f	3.6	skel.
205R02	alive	f	3.5	skel.
205R03	alive	f	3.7	skel.
205R04	early
205R05	alive	m	3.9	skel.
205R06	alive	f	3.7	skel.
205R07	alive	m	3.6	skel.
205R08	alive	m	3.6	skel.
206L01	alive	f	3.8	skel.
206L02	early
206L03	alive	m	3.6	skel.
206L04	alive	f	3.6	skel.
206R01	alive	f	3.4	skel.
206R02	alive	f	3.4	skel.
206R03	alive	f	3.7	skel.
206R04	alive	m	3.9	skel.
206R05	alive	f	3.4	skel.
206R06	alive	m	4.5	skel.
207L01	alive	m	3.9	skel.
207L02	alive	f	3.4	skel.
207L03	early
207L04	alive	f	3.9	skel.
207L05	alive	m	3.8	skel.
207L06	alive	f	4	skel.
207R01	alive	f	3.4	skel.
207R02	alive	f	3.8	skel.
207R03	alive	f	3.6	skel.
207R04	alive	m	3.7	skel.
207R05	alive	f	3.5	skel.
207R06	alive	m	3.7	skel.
208L01	alive	f	3.4	skel.
208L02	alive	f	4	skel.
208L03	alive	f	3.9	skel.
208L04	early
208L05	alive	f	4	skel.
208L06	early
208L07	alive	f	3.7	skel.
208R01	alive	m	3.8	skel.
208R02	alive	f	4	skel.
208R03	alive	f	3.7	skel.
209L01	alive	f	3.3	skel.
209L02	alive	f	3.7	skel.
209L03	alive	f	3.3	skel.
209L04	early
209L05	alive	f	3.6	skel.
209L06	alive	f	3.7	skel.
209L07	alive	m	3.8	skel.
209L08	alive	f	3.6	skel.
209R01	alive	f	3.7	skel.
209R02	alive	m	4.1	skel.
209R03	alive	f	3.6	skel.
209R04	alive	f	3.7	skel.
210L01	alive	f	3.4	skel.
210L02	alive	f	3.4	skel.
210L03	alive	f	3.5	skel.
210L04	alive	m	3.7	skel.
210L05	alive	m	3.6	skel.
210L06	alive	m	3.3	skel.
210L07	alive	m	3.8	skel.
210R01	alive	m	3.3	skel.
210R02	alive	f	3.2	skel.
210R03	alive	m	4	skel.
210R04	alive	f	3.3	skel.
211L01	alive	m	3.3	skel.
211L02	alive	f	3.6	skel.
211L03	alive	m	3.8	skel.
211L04	alive	f	3.9	skel.
211L05	alive	f	3.5	skel.
211R01	alive	m	3.6	skel.
211R02	alive	f	3.7	skel.
211R03	alive	f	3.6	skel.
211R04	alive	f	3.6	skel.
211R05	alive	m	3.7	skel.
211R06	alive	f	3.3	skel.
211R07	alive	f	3.7	skel.
211R08	alive	m	3.9	skel.
212L01	early
212L02	alive	m	3.9	skel.
212L03	alive	f	3.9	skel.
212L04	alive	f	3.7	skel.
212R01	alive	f	3.8	skel.
212R02	alive	f	3.7	skel.
212R03	alive	m	3.9	skel.
214L01	early
214L02	alive	f	4	skel.
214L03	alive	m	4.3	skel.
214L04	alive	f	4	skel.
214L05	alive	m	4.2	skel.
214R01	alive	f	3.7	skel.
214R02	alive	m	4.1	skel.
214R03	alive	m	3.8	skel.
214R04	alive	m	4.3	skel.
216L01	alive	f	3.4	skel.
216L02	alive	f	3.2	skel.
216L03	alive	f	3.3	skel.
216L04	alive	f	3	skel.
216L05	alive	f	3.4	skel.
216R01	alive	f	3.2	skel.
216R02	alive	f	3.2	skel.
216R03	alive	m	3.7	skel.
216R04	alive	f	3.6	skel.
216R05	alive	f	3.3	skel.
216R06	alive	m	3.5	skel.
217L01	alive	f	3.2	skel.
217L02	alive	f	3.3	skel.
217L03	alive	f	3.6	skel.
217L04	alive	f	3.7	skel.
217L05	alive	m	4.1	skel.
217L06	alive	f	3.7	skel.
217L07	alive	f	3.9	skel.
217L08	alive	f	3.9	skel.
217R01	alive	f	3.5	skel.
217R02	alive	f	3.6	skel.
217R03	alive	f	3.5	skel.
217R04	alive	f	3.5	skel.
217R05	alive	f	3.5	skel.
217R06	alive	m	3.7	skel.
217R07	alive	f	3.7	skel.
218L01	early
218L02	alive	m	3.6	skel.
218L03	alive	f	3.5	skel.
218L04	alive	m	3.7	skel.
218L05	alive	f	3.6	skel.
218L06	alive	f	3.6	skel.
218L07	alive	m	3.4	skel.
218L08	alive	m	3.3	skel.
218L09	alive	f	4	skel.
218R01	alive	f	3.4	skel.
218R02	alive	f	3.4	skel.
218R03	alive	m	3.7	skel.
219L01	alive	m	4	skel.
219L02	alive	m	4.2	skel.
219L03	alive	f	3.8	skel.
219L04	alive	f	3.7	skel.
219L05	alive	m	4.1	skel.
219R01	alive	m	3.9	skel.
219R02	alive	m	4	skel.
219R03	alive	f	3.7	skel.
219R04	alive	f	4	skel.
219R05	alive	f	3.8	skel.
219R06	alive	f	3.7	skel.
220L01	alive	f	3.8	skel.
220L02	alive	f	3.7	skel.
220L03	alive	f	3.7	skel.
220L04	alive	f	4.2	skel.
220R01	alive	m	3.3	skel.
220R02	alive	m	3.7	skel.
220R03	alive	m	3.8	skel.
220R04	alive	f	3.7	skel.
220R05	alive	f	3.3	skel.
220R06	alive	m	3.7	skel.
220R07	alive	f	3.6	skel.
220R08	alive	f	3.7	skel.
220R09	alive	f	3.4	skel.
221L01	alive	m	3.6	skel.
221L02	alive	m	3.6	skel.
221L03	alive	f	3.5	skel.
221L04	alive	f	3.6	skel.
221R01	alive	m	3.6	skel.
221R02	alive	f	3.2	skel.
221R03	early
221R04	alive	f	3.3	skel.
221R05	alive	m	3.7	skel.
221R06	alive	f	3.6	skel.
221R07	alive	f	3.7	skel.
221R08	alive	m	3.6	skel.
222L01	alive	m	3	skel.
222L02	alive	m	3.5	skel.
222L03	alive	m	3.6	skel.
222L04	alive	m	3.6	skel.
222L05	alive	m	3.5	skel.
222L06	alive	m	3.3	skel.
222L07	alive	m	3.6	skel.
222R01	alive	m	2.9	skel.
222R02	alive	m	3.1	skel.
222R03	alive	m	3.5	skel.
222R04	alive	f	3.2	skel.
222R05	alive	m	3.3	skel.
222R06	alive	f	3.3	skel.
222R07	alive	f	3.2	skel.
223L01	alive	m	3.5	skel.
223L02	alive	m	3.8	skel.
223L03	alive	f	3.8	skel.
223L04	alive	f	3.7	skel.
223L05	alive	f	3.6	skel.
223R01	alive	m	3.6	skel.
223R02	alive	f	3.8	skel.
223R03	alive	f	3.5	skel.
223R04	alive	f	3.8	skel.
224L01	alive	m	4.2	skel.
224L02	alive	m	4.2	skel.
224L03	alive	f	4	skel.
224L04	alive	m	4.1	skel.
224L05	alive	m	4.3	skel.
301L01	alive	m	4.8	skel.
301L02	alive	f	4.7	visc.
301L03	alive	f	5.1	visc.
301L04	alive	f	5	visc.
301L05	alive	f	5.1	skel.
301R01	alive	f	4.5	skel.
301R02	alive	m	5.2	skel.
301R03	alive	f	5.1	visc.
301R04	alive	m	5.2	skel.
301R05	alive	m	5.3	visc.
301R06	alive	f	4.9	skel.
302L01	alive	f	4.3	visc.
302L02	alive	f	4.8	visc.
302L03	alive	m	4.6	visc.
302L04	alive	f	4.5	skel.
302L05	alive	f	4.6	skel.
302R01	alive	m	4.4	visc.
302R02	alive	f	4.3	skel.
302R03	alive	f	3.3	skel.
302R04	alive	m	4.7	skel.
302R05	alive	f	4.5	skel.
302R06	alive	f	4.7	skel.
302R07	alive	m	4.6	visc.
302R08	alive	f	4.4	visc.
302R09	alive	f	4.6	visc.
303L01	alive	m	5.4	visc.
303L02	alive	f	5.3	visc.
303L03	alive	m	3.8	skel.
303L04	alive	f	5.1	visc.
303R01	early
303R02	alive	m	4.5	skel.
303R03	alive	f	4.7	visc.
303R04	alive	m	5.6	skel.
303R05	alive	m	5.3	visc.
303R06	alive	m	5	skel.
303R07	alive	m	5.3	skel.
304L01	alive	m	5.2	skel.
304L02	alive	f	5.3	skel.
304L03	alive	m	5.1	skel.
304L04	alive	f	5	skel.
304L05	alive	m	5.4	visc.
304L06	alive	f	4.9	visc.
304L07	alive	m	5.2	visc.
304L08	alive	m	5.3	skel.
304R01	alive	f	4.6	skel.
304R02	alive	m	4.9	skel.
304R03	alive	m	5.4	visc.
304R04	alive	f	5.3	visc.
304R05	alive	m	4.6	skel.
304R06	alive	f	4.9	visc.
304R07	alive	m	5.1	visc.
305L01	alive	f	4.4	skel.
305L02	alive	f	4.6	skel.
305L03	alive	m	4.5	visc.
305L04	alive	m	4.9	visc.
305L05	alive	m	5.3	visc.
305L06	early
305L07	alive	m	5.2	visc.
305L08	alive	m	5.2	skel.
305R01	alive	f	5	skel.
305R02	alive	f	4.9	skel.
305R03	alive	f	4.7	visc.
306L01	alive	f	3.2	skel.
306L02	alive	m	4.9	skel.
306L03	alive	f	5	visc.
306L04	early
306L05	alive	m	5.3	skel.
306L06	alive	f	4.9	visc.
306R01	alive	f	4.8	visc.
306R02	alive	m	5.1	skel.
306R03	alive	f	4.6	visc.
306R04	alive	m	4.9	skel.
306R05	alive	m	5.2	visc.
307L01	alive	f	5	visc.
307L02	alive	m	5.3	skel.
307L03	alive	m	5.2	skel.
307L04	alive	m	5.5	skel.
307L05	alive	f	5.2	skel.
307L06	alive	m	5.1	visc.
307L07	alive	f	5.4	visc.
307R01	alive	f	5	skel.
307R02	alive	f	5.2	visc.
307R03	alive	m	5.4	visc.
307R04	alive	f	5.3	skel.
308L01	alive	m	5.2	visc.
308L02	alive	m	5.5	visc.
308L03	alive	f	4.8	skel.
308L04	alive	f	5	visc.
308L05	alive	f	5.1	visc.
308R01	alive	m	4.7	skel.
308R02	alive	f	4.8	skel.
308R03	alive	f	5	skel.
308R04	alive	m	5.4	skel.
309L01	alive	f	5	skel.
309L02	alive	m	4.7	skel.
309L03	alive	m	5.5	visc.
309L04	alive	m	4.9	visc.
309L05	early
309L06	alive	m	5.3	skel.
309R01	alive	m	5	visc.
309R02	alive	f	5	skel.
309R03	alive	m	5.1	visc.
309R04	alive	f	4.9	visc.
309R05	alive	m	5.1	skel.
309R06	alive	f	4.8	skel.
309R07	alive	f	4.7	visc.
311L01	alive	f	5.1	skel.
311L02	alive	f	4.5	visc.
311L03	alive	m	5.3	visc.
311L04	alive	m	3.5	skel.
311L05	alive	f	4.3	visc.
311R01	alive	f	4.7	skel.
311R02	alive	f	4.7	skel.
311R03	alive	m	4.8	skel.
311R04	alive	f	5	visc.
312L01	alive	f	4.9	visc.
312L02	alive	f	4.6	visc.
312L03	alive	m	4.8	skel.
312L04	alive	m	5.4	visc.
312L05	alive	m	4.9	skel.
312L06	alive	f	4.8	skel.
312L07	alive	f	4.8	skel.
312L08	alive	m	5.3	visc.
313L01	alive	f	5.1	visc.
313R01	alive	f	5.6	skel.
313R02	alive	m	5	skel.
313R03	alive	m	4.9	visc.
314L01	alive	f	4.6	skel.
314L02	alive	m	4.9	visc.
314L03	alive	f	5	visc.
314L04	early
314L05	alive	m	5.6	skel.
314L06	alive	f	5.3	skel.
314L07	alive	m	5.3	visc.
314R01	alive	f	4.7	visc.
314R02	alive	f	5.2	skel.
314R03	alive	f	5.5	visc.
314R04	alive	f	5.3	skel.
316L01	alive	m	5	skel.
316L02	alive	f	5.3	visc.
316L03	alive	m	5	skel.
316L04	alive	m	4.9	skel.
316L05	alive	f	5.4	visc.
316R01	alive	m	4.7	visc.
316R02	alive	m	4.8	skel.
316R03	alive	m	5.3	skel.
316R04	alive	m	4.9	visc.
316R05	alive	m	4.9	visc.
316R06	alive	f	5.2	visc.
316R07	alive	m	5.1	skel.
317L01	alive	f	4.9	skel.
317L02	early
317L03	alive	m	5.1	visc.
317L04	alive	m	5.1	skel.
317L05	alive	m	5.2	visc.
317L06	alive	m	5.1	visc.
317R01	alive	f	4.5	visc.
317R02	alive	m	5.4	visc.
317R03	alive	f	4.9	skel.
317R04	alive	f	4.6	skel.
317R05	alive	f	5.1	visc.
317R06	alive	m	5.7	skel.
317R07	alive	f	4.8	skel.
318L01	early
318L02	alive	m	5.8	visc.
318L03	alive	m	5.8	skel.
318L04	alive	m	5.8	skel.
318L05	alive	f	5.8	skel.
318L06	alive	f	5.1	skel.
318R01	alive	m	5.6	visc.
318R02	early
318R03	alive	f	5.3	visc.
319L01	alive	f	5.5	skel.
319L02	alive	m	5.6	visc.
319L03	alive	f	5.2	skel.
319L04	alive	m	5.9	skel.
319L05	alive	m	5.9	visc.
319R01	alive	f	5.1	skel.
319R02	alive	f	5.1	visc.
319R03	alive	f	4.9	skel.
319R04	late
319R05	early
319R06	alive	f	5.2	visc.
321L01	alive	f	5.1	skel.
321L02	alive	f	4.3	skel.
321L03	alive	m	5.5	visc.
321L04	alive	m	4.7	visc.
321L05	alive	m	5.3	visc.
321R01	early
321R02	alive	f	5	skel.
321R03	alive	m	5.6	visc.
321R04	alive	f	4.7	skel.
321R05	alive	m	5.2	skel.
321R06	alive	m	5.7	visc.
322L01	alive	m	5.3	visc.
322L02	alive	m	5.4	skel.
322L03	alive	m	5.7	visc.
322L04	alive	f	5.6	skel.
322L05	alive	m	4.9	visc.
322R01	alive	m	5.4	skel.
322R02	alive	f	5.2	visc.
322R03	alive	f	5.1	visc.
322R04	alive	f	5.3	skel.
322R05	alive	m	5.4	skel.
322R06	alive	m	5.5	skel.
324L01	alive	m	5.2	visc.
324L02	alive	f	5.1	skel.
324R01	alive	f	4.8	visc.
324R02	alive	m	5	skel.
324R03	alive	f	4.3	skel.
324R04	alive	f	4.8	skel.
324R05	alive	m	5	visc.
324R06	alive	f	5	visc.
401L01	alive	f	4.1	skel.
401L02	alive	f	4.8	skel.
401L03	alive	m	5.2	skel.
401L04	alive	f	5.3	visc.
401R01	alive	f	5.1	skel.
401R02	alive	m	5.4	skel.
401R03	alive	f	4.9	visc.
401R04	alive	m	5.7	visc.
401R05	alive	m	5.8	skel.
401R06	alive	f	5.2	visc.
401R07	alive	m	5.5	visc.
402L01	early
402L02	alive	m	4.8	visc.
402L03	alive	m	5.5	skel.
402L04	alive	f	4.7	skel.
402R01	alive	m	4.9	visc.
402R02	alive	m	5.8	visc.
402R03	alive	f	4.3	visc.
402R04	alive	f	5.1	visc.
402R05	alive	m	5	skel.
402R06	alive	m	5	skel.
402R07	alive	f	4.8	skel.
402R08	alive	f	5.2	skel.
403L01	alive	m	5.4	visc.
403L02	alive	m	5.3	skel.
403L03	alive	f	5.2	visc.
403L04	alive	m	5.3	skel.
403L05	alive	m	5.6	visc.
403R01	alive	m	4.8	skel.
403R02	alive	f	5.2	skel.
403R03	alive	f	5.1	visc.
403R04	alive	m	5	visc.
403R05	alive	f	5.2	skel.
405L01	alive	m	4.8	visc.
405L02	alive	m	5.1	skel.
405L03	alive	m	5.2	skel.
405L04	alive	f	5.1	skel.
405L05	alive	m	5.4	visc.
405R01	alive	m	5.5	visc.
405R02	alive	f	5.1	skel.
405R03	alive	m	5.4	visc.
405R04	alive	f	4.8	skel.
405R05	alive	m	5.4	skel.
405R06	alive	m	5.6	visc.
406L01	alive	f	4.5	visc.
406L02	alive	m	4.4	visc.
406L03	alive	f	4.5	skel.
406L04	alive	f	4.5	skel.
406L05	alive	f	4.7	visc.
406L06	alive	m	4.5	skel.
406R01	alive	m	4.5	visc.
406R02	early
406R03	alive	f	4.3	visc.
406R04	alive	m	4.8	skel.
406R05	alive	f	4.5	skel.
406R06	alive	m	4.7	visc.
406R07	alive	f	4.7	skel.
407L01	alive	m	4.9	skel.
407L02	alive	f	4.8	visc.
407L03	alive	m	5.3	skel.
407L04	alive	m	5.2	visc.
407L05	alive	m	5	skel.
407L06	alive	m	5	skel.
407L07	alive	f	5.2	visc.
407R01	alive	m	5	skel.
407R02	alive	m	5.1	skel.
407R03	alive	f	4.9	visc.
407R04	alive	m	5.3	visc.
407R05	alive	f	4.8	skel.
407R06	alive	m	5.1	visc.
408L01	alive	m	5.6	visc.
408L02	alive	m	5.8	skel.
408L03	alive	m	5.8	skel.
408R01	alive	f	5.6	visc.
409L01	alive	f	4.9	skel.
409L02	alive	f	4.5	skel.
409L03	alive	f	5	skel.
409L04	alive	f	5.4	visc.
409L05	alive	m	5.2	visc.
409L06	alive	f	5.2	skel.
409L07	alive	m	5.9	skel.
409L08	alive	m	5.6	skel.
409R01	alive	m	5.6	visc.
409R02	alive	f	5.6	visc.
409R03	alive	m	5.5	visc.
410L01	alive	m	5.5	visc.
410L02	alive	f	5.5	skel.
410L03	early
410L04	alive	m	5.4	visc.
410L05	alive	m	5.9	visc.
410L06	alive	m	5.8	visc.
410L07	alive	m	5.5	visc.
410R01	alive	f	4.5	skel.
410R02	alive	f	5.1	skel.
410R03	alive	m	5.6	skel.
410R04	alive	f	4.9	skel.
410R05	alive	m	5.3	skel.
410R06	alive	f	5.4	visc.
413L01	alive	f	4.9	skel.
413L02	alive	m	4.9	skel.
413L03	alive	m	5.5	visc.
413R01	alive	m	5	visc.
413R02	alive	f	5	skel.
413R03	alive	f	5	visc.
413R04	alive	m	5.1	skel.
413R05	alive	m	5	visc.
413R06	alive	m	5.8	skel.
413R07	alive	m	5.2	skel.
413R08	alive	m	5.1	visc.
414L01	early
414L02	alive	f	4.7	visc.
414L03	alive	f	4.3	skel.
414L04	alive	m	5.4	visc.
414L05	alive	f	4.7	skel.
414L06	alive	m	5.1	skel.
414R01	alive	m	4.7	visc.
414R02	alive	f	4.9	visc.
414R03	alive	f	5	visc.
414R04	alive	f	4.5	skel.
414R05	alive	m	5.3	skel.
415L01	alive	m	5	skel.
415L02	alive	f	4.5	skel.
415L03	alive	m	5.3	visc.
415L04	alive	f	5.3	visc.
415L05	alive	f	5	skel.
415R01	alive	f	5.2	visc.
415R02	alive	m	5.3	skel.
415R03	alive	m	5.5	visc.
415R04	alive	f	5	visc.
415R05	alive	m	5.3	skel.
415R06	alive	f	5.1	skel.
416L01	alive	m	5.5	skel.
416L02	alive	m	4.9	visc.
416L03	alive	m	5.2	skel.
416L04	alive	m	5.4	skel.
416R01	alive	f	5	visc.
416R02	early
416R03	alive	f	5.2	visc.
416R04	alive	f	5.3	skel.
416R05	alive	m	5.6	visc.
417L01	alive	m	5.7	skel.
417L02	alive	f	5	visc.
417L03	alive	f	4.6	visc.
417L04	alive	m	5.4	skel.
417L05	alive	f	4.9	skel.
417L06	alive	f	5.2	visc.
417R01	alive	m	5.5	skel.
417R02	alive	m	5.4	skel.
417R03	alive	m	5.4	visc.
417R04	alive	m	5.2	visc.
417R05	alive	m	5.3	visc.
417R06	alive	m	5.8	skel.
418L01	alive	m	5.7	skel.
418L02	alive	f	4.9	visc.
418L03	early
418L04	alive	f	5.9	skel.
418L05	alive	f	5	skel.
418R01	alive	m	5.1	visc.
418R02	alive	f	4.9	skel.
418R03	early
418R04	alive	m	5.4	skel.
418R05	alive	f	5.3	visc.
418R06	alive	f	4.9	visc.
418R07	alive	f	5.6	visc.
419L01	alive	m	5.1	skel.
419L02	alive	f	5.1	visc.
419L03	alive	m	5.1	skel.
419L04	alive	f	5.2	skel.
419L05	alive	f	4.8	skel.
419R01	alive	f	4.8	visc.
419R02	alive	f	4.4	skel.
419R03	alive	m	5.3	visc.
419R04	alive	f	5	visc.
419R05	alive	m	5.2	visc.
419R06	alive	m	5.3	skel.
419R07	alive	m	4.6	skel.
419R08	alive	m	5.2	visc.
419R09	alive	m	5.2	visc.
420L01	early
420L02	alive	f	5.1	visc.
420L03	alive	m	5.2	visc.
420L04	alive	f	4.4	skel.
420L05	alive	m	5.2	visc.
420L06	alive	f	4.5	skel.
420L07	alive	f	5.2	visc.
420L08	alive	f	5.2	skel.
420L09	alive	m	5.6	visc.
420L10	alive	f	5.1	visc.
420R01	alive	f	4.6	skel.
420R02	alive	f	5	skel.
420R03	alive	f	5.1	skel.
420R04	early
421L01	alive	f	5.1	visc.
421L02	alive	m	4.9	skel.
421L03	alive	f	5.2	visc.
421L04	alive	m	5.5	visc.
421L05	alive	m	5.1	skel.
421L06	alive	f	5.1	visc.
421R01	alive	f	4.6	skel.
421R02	alive	m	5.2	skel.
421R03	alive	f	5.1	skel.
421R04	alive	m	5.1	visc.
421R05	alive	m	5.1	skel.
421R06	alive	f	4.9	skel.
421R07	alive	f	5	visc.
422L01	alive	f	5.3	skel.
422L02	alive	m	5.5	skel.
422L03	alive	f	5.4	skel.
422L04	alive	f	5.7	skel.
422L05	early
422L06	alive	f	5.3	visc.
422L07	alive	m	5.4	visc.
422R01	alive	m	6	visc.
422R02	alive	m	5.4	skel.
422R03	alive	m	5.9	visc.
422R04	early
423L01	alive	m	5.2	skel.
423L02	alive	m	5.5	skel.
423L03	alive	f	4.8	skel.
423L04	alive	m	5.5	visc.
423L05	alive	f	4.9	visc.
423R01	alive	m	5	visc.
423R02	alive	f	5.1	skel.
423R03	alive	m	5.5	skel.
423R04	alive	f	5	skel.
423R05	alive	m	5.2	visc.
423R06	alive	f	5	visc.
424L01	alive	f	5.2	skel.
424L02	alive	m	5.3	visc.
424L03	alive	f	5.1	skel.
424L04	alive	m	5.2	visc.
424L05	alive	f	4.9	skel.
424R01	alive	f	5.1	skel.
424R02	early
424R03	alive	f	5.3	visc.
424R04	alive	m	4.9	skel.
424R05	alive	m	5.5	visc.
503L01	alive	m	6.6	skel.
503L02	alive	f	5.7	skel.
503L03	alive	f	5.5	skel.
503L04	alive	f	5.8	skel.
503L05	alive	f	6.2	skel.
503L06	alive	f	6.3	skel.
503L07	alive	m	6	skel.
503R01	alive	f	5.8	skel.
503R02	alive	m	4.8	skel.
503R03	alive	f	5.9	skel.
503R04	alive	f	5.3	skel.
504L01	alive	m	5.7	skel.
504L02	alive	f	5.3	skel.
504L03	alive	m	5.9	skel.
504L04	alive	m	6.6	skel.
504L05	alive	f	5.7	skel.
504L06	alive	m	6.6	skel.
504L07	alive	f	5.6	skel.
504R01	alive	f	6.1	skel.
504R02	alive	m	6	skel.
504R03	alive	m	5.6	skel.
504R04	alive	f	6.1	skel.
505L01	alive	f	5.4	skel.
505L02	alive	f	5.3	skel.
505L03	alive	m	6	skel.
505R01	alive	f	5	skel.
505R02	alive	f	4.9	skel.
505R03	alive	m	5.1	skel.
505R04	alive	f	5.6	skel.
505R05	alive	m	5	skel.
505R06	alive	f	5.3	skel.
505R07	alive	f	5.5	skel.
505R08	alive	f	5.8	skel.
505R09	alive	f	5.3	skel.
506L01	alive	f	5.6	skel.
506L02	alive	f	5.2	skel.
506L03	alive	m	6.3	skel.
506R01	alive	f	5.5	skel.
506R02	alive	f	5.7	skel.
506R03	alive	f	5.1	skel.
506R04	alive	f	5.4	skel.
506R05	alive	m	5.9	skel.
506R06	alive	f	6	skel.
507L01	alive	m	6.1	skel.
507L02	alive	f	6.1	skel.
507L03	alive	m	5.8	skel.
507L04	alive	m	6.4	skel.
507L05	alive	m	6.3	skel.
507L06	alive	f	5.8	skel.
507L07	alive	m	5.9	skel.
507R01	alive	m	6.2	skel.
507R02	alive	f	6.3	skel.
507R03	early
507R04	alive	m	6.5	skel.
507R05	alive	m	6.3	skel.
507R06	alive	m	6	skel.
510L01	alive	f	6.1	skel.
510L02	alive	f	6.2	skel.
510L03	early
510L04	alive	m	6.4	skel.
510L05	alive	f	5.1	skel.
510R01	alive	m	6.5	skel.
510R02	alive	f	5.9	skel.
510R03	alive	m	6.1	skel.
511L01	alive	f	5.6	skel.
511L02	alive	f	5	skel.
511L03	alive	f	5.6	skel.
511L04	alive	f	5.3	skel.
511L05	alive	f	5.5	skel.
511L06	alive	m	5.4	skel.
511L07	alive	f	5.6	skel.
511L08	alive	f	5.7	skel.
511L09	early
511R01	alive	f	5.5	skel.
511R02	alive	f	5.6	skel.
511R03	alive	m	6	skel.
511R04	alive	f	5.9	skel.
511R05	alive	m	5.6	skel.
513L01	alive	f	5.8	skel.
513L02	alive	f	6	skel.
513L03	alive	f	5.9	skel.
513L04	alive	m	6.6	skel.
513L05	alive	f	6	skel.
513L06	alive	f	5.7	skel.
513L07	alive	f	6.5	skel.
513R01	alive	m	5.9	skel.
513R02	alive	f	6.1	skel.
513R03	alive	m	5.8	skel.
513R04	alive	m	4.3	skel.
513R05	alive	f	6.2	skel.
514L01	alive	m	6.4	skel.
514L02	alive	m	6.8	skel.
514L03	alive	f	5.8	skel.
514L04	alive	m	6.4	skel.
514L05	alive	m	6.3	skel.
514L06	alive	m	7.2	skel.
514L07	alive	m	6.7	skel.
514R01	alive	m	6.3	skel.
514R02	alive	m	6.8	skel.
515L01	alive	f	6.4	skel.
515L02	alive	f	5.5	skel.
515L03	alive	m	6.5	skel.
515L04	alive	f	5.6	skel.
515L05	alive	f	5.7	skel.
515L06	alive	f	6.4	skel.
515L07	alive	f	6	skel.
515L08	alive	f	5.8	skel.
515R01	alive	f	6.1	skel.
515R02	alive	m	6.1	skel.
515R03	alive	m	6.3	skel.
515R04	alive	m	6.6	skel.
516L01	alive	f	5.2	skel.
516L02	alive	f	5.7	skel.
516L03	alive	m	5.7	skel.
516L04	alive	m	6.3	skel.
516R01	alive	f	5.8	skel.
516R02	alive	m	5.9	skel.
516R03	alive	f	6	skel.
516R04	alive	f	6.4	skel.
516R05	alive	f	5.8	skel.
516R06	alive	f	6	skel.
517L01	alive	m	6.1	skel.
517L02	alive	f	5.9	skel.
517L03	alive	f	6.6	skel.
517L04	alive	m	6	skel.
517L05	alive	m	6.1	skel.
517L06	alive	f	6	skel.
517L07	alive	m	7.1	skel.
517L08	alive	m	6	skel.
517R01	alive	m	5.7	skel.
517R02	alive	f	6.1	skel.
517R03	alive	m	6.2	skel.
518L01	alive	m	5.5	skel.
518L02	alive	f	5.2	skel.
518L03	alive	f	6	skel.
518L04	alive	f	5.8	skel.
518L05	alive	m	5.7	skel.
518L06	alive	m	5.7	skel.
518R01	alive	f	5.8	skel.
518R02	alive	m	5.7	skel.
518R03	alive	f	5.3	skel.
518R04	alive	f	5.6	skel.
518R05	alive	f	5.9	skel.
518R06	alive	m	6.2	skel.
520L01	alive	f	5.7	skel.
520L02	alive	f	6.6	skel.
520L03	alive	m	5.9	skel.
520L04	alive	m	6.7	skel.
520L05	alive	f	6	skel.
520L06	alive	m	6.6	skel.
520L07	alive	m	6.2	skel.
520L08	alive	m	6.1	skel.
520R01	alive	f	5.7	skel.
520R02	alive	f	5.6	skel.
520R03	alive	m	6.3	skel.
521L01	dead
521L02	alive	f	6.5	skel.
521L03	alive	f	6.3	skel.
521L04	alive	f	6.4	skel.
521L05	alive	f	5.1	skel.
521L06	alive	m	6.5	skel.
521R01	early
521R02	alive	f	6.4	skel.
521R03	alive	f	6	skel.
521R04	alive	f	6.1	skel.
521R05	alive	f	5.9	skel.
522L01	alive	m	6.5	skel.
522L02	alive	f	5.6	skel.
522L03	early
522L04	alive	m	5.8	skel.
522L05	alive	f	5.6	skel.
522L06	alive	m	5.9	skel.
522L07	alive	f	6	skel.
522L08	alive	m	6.3	skel.
522R01	alive	f	5.3	skel.
522R02	alive	m	6.1	skel.
522R03	alive	m	6.3	skel.
522R04	alive	m	6.9	skel.
522R05	alive	f	5.1	skel.
523L01	alive	m	3	skel.
523L02	alive	f	3.4	skel.
523L03	alive	m	3.2	skel.
523L04	early
523L05	late
523R01	alive	f	3.4	skel.
523R02	alive	m	3.4	skel.
523R03	alive	m	3.6	skel.
523R04	early
524L01	alive	m	6.4	skel.
524L02	alive	m	7	skel.
524R01	alive	f	6.7	skel.
601L01	alive	m	6.3	skel.
601L02	alive	m	5.7	skel.
601L03	alive	f	5.7	skel.
601L04	alive	f	5.8	skel.
601L05	alive	f	5.5	skel.
601L06	alive	m	5.3	skel.
601L07	alive	m	4.5	skel.
601R01	alive	m	5.8	skel.
601R02	alive	m	5.9	skel.
601R03	alive	m	5.9	skel.
601R04	alive	f	5.7	skel.
602L01	alive	m	6.2	skel.
602L02	alive	f	5.9	skel.
602L03	alive	f	5.7	skel.
602L04	alive	f	5.9	skel.
602L05	alive	m	6	skel.
602R01	alive	f	6.2	skel.
602R02	alive	m	6.5	skel.
602R03	alive	f	6.1	skel.
602R04	alive	f	5.7	skel.
602R05	alive	f	6.7	skel.
602R06	alive	f	5.7	skel.
603L01	alive	m	5.1	skel.
603L02	alive	f	6	skel.
603L03	alive	f	6	skel.
603L04	alive	m	6.3	skel.
603L05	alive	f	5.7	skel.
603L06	alive	f	5	skel.
603L07	alive	m	6.3	skel.
603R01	alive	f	6	skel.
603R02	alive	f	5.7	skel.
603R03	alive	f	5.9	skel.
603R04	alive	f	5.6	skel.
603R05	alive	m	6.3	skel.
604L01	alive	m	6.9	skel.
604L02	alive	f	6.3	skel.
604L03	alive	f	5.8	skel.
604L04	alive	f	6.1	skel.
604L05	alive	f	6	skel.
604L06	alive	f	6.3	skel.
604R01	alive	m	6.3	skel.
604R02	alive	f	6	skel.
604R03	alive	m	6.5	skel.
604R04	late
604R05	alive	m	6.4	skel.
604R06	alive	m	6.3	skel.
605L01	alive	m	6.5	skel.
605L02	early
605L03	alive	m	6.2	skel.
605L04	alive	m	5.5	skel.
605L05	alive	f	5.1	skel.
605L06	alive	m	6.3	skel.
605L07	alive	f	5.8	skel.
605R01	alive	m	6	skel.
605R02	alive	f	5.8	skel.
605R03	alive	m	6.5	skel.
605R04	alive	f	5.7	skel.
606L01	alive	f	5.9	skel.
606L02	alive	f	5.6	skel.
606L03	alive	f	5.6	skel.
606L04	alive	m	5.6	skel.
606L05	alive	f	5.1	skel.
606L06	alive	f	5.6	skel.
606L07	alive	m	5.4	skel.
606R01	early
606R02	alive	f	5.7	skel.
606R03	alive	m	6.3	skel.
606R04	alive	m	5.8	skel.
608L01	alive	f	5.2	skel.
608L02	alive	f	6.1	skel.
608L03	alive	m	6.7	skel.
608L04	alive	f	5.1	skel.
608L05	alive	m	6	skel.
608L06	alive	f	5.9	skel.
608L07	alive	f	6.4	skel.
608R01	alive	m	5.9	skel.
609L01	alive	f	6.1	skel.
609L02	alive	f	5.9	skel.
609L03	alive	m	6.4	skel.
609L04	alive	m	6.7	skel.
609L05	alive	m	5.7	skel.
609R01	alive	m	6.4	skel.
609R02	alive	f	5.4	skel.
609R03	alive	f	5.6	skel.
609R04	alive	m	6.7	skel.
609R05	alive	f	5.6	skel.
611L01	early
611L02	alive	f	6.3	skel.
611L03	alive	f	6.7	skel.
611L04	alive	m	6.5	skel.
611L05	alive	f	6.8	skel.
611R01	alive	f	6.5	skel.
611R02	alive	f	6.3	skel.
611R03	alive	f	6.3	skel.
611R04	alive	m	6.8	skel.
611R05	alive	f	6.5	skel.
611R06	alive	f	5.6	skel.
611R07	alive	f	6.7	skel.
612L01	alive	f	5.8	skel.
612L02	alive	m	6.1	skel.
612L03	alive	f	5.7	skel.
612L04	alive	m	6.6	skel.
612L05	alive	m	6.2	skel.
612L06	alive	f	6.2	skel.
612R01	alive	f	5.9	skel.
612R02	early
612R03	alive	f	5.8	skel.
612R04	alive	m	6.2	skel.
612R05	alive	f	5.6	skel.
612R06	alive	f	5.1	skel.
612R07	alive	m	6.1	skel.
613L01	alive	m	7.6	skel.
613L02	alive	f	6	skel.
613L03	alive	m	7.7	skel.
613L04	alive	f	5.6	skel.
613L05	alive	f	6.5	skel.
613R01	early
613R02	alive	m	6.1	skel.
613R03	alive	m	7.2	skel.
614L01	alive	m	6.2	skel.
614L02	alive	f	5.6	skel.
614L03	alive	f	5.9	skel.
614L04	alive	f	6.4	skel.
614L05	alive	m	6	skel.
614L06	alive	f	5.8	skel.
614L07	alive	m	5.9	skel.
614R01	alive	f	5.9	skel.
615L01	alive	f	5.5	skel.
615L02	alive	f	5.5	skel.
615L03	alive	f	5.8	skel.
615L04	alive	f	5.7	skel.
615R01	alive	m	6.3	skel.
615R02	alive	f	5	skel.
615R03	alive	f	5.7	skel.
615R04	alive	f	5.6	skel.
615R05	alive	f	5.5	skel.
615R06	alive	m	5.9	skel.
615R07	alive	f	5.6	skel.
615R08	alive	m	6.1	skel.
616L01	alive	m	5.7	skel.
616L02	early
616L03	alive	m	5.8	skel.
616L04	alive	m	5.7	skel.
616L05	alive	m	6.3	skel.
616R01	early
616R02	alive	m	6	skel.
616R03	alive	m	6.2	skel.
616R04	alive	m	6.3	skel.
616R05	alive	m	6.5	skel.
616R06	alive	f	4.6	skel.
616R07	alive	m	5.8	skel.
617L01	alive	m	6.3	skel.
617L02	alive	m	6.6	skel.
617L03	alive	f	5.8	skel.
617L04	alive	f	5.5	skel.
617L05	alive	f	5.9	skel.
617L06	early
617L07	alive	f	5.5	skel.
617R01	alive	f	5.4	skel.
617R02	alive	m	6.1	skel.
617R03	alive	m	6.2	skel.
617R04	alive	f	5.9	skel.
618L01	alive	m	6.1	skel.
618L02	alive	m	5.7	skel.
618L03	alive	m	5.5	skel.
618L04	alive	f	5.9	skel.
618L05	alive	f	5.3	skel.
618L06	alive	m	5.8	skel.
618L07	alive	m	5.7	skel.
618R01	alive	f	5.4	skel.
618R02	alive	f	5.3	skel.
618R03	alive	f	5.4	skel.
618R04	alive	f	5.2	skel.
618R05	alive	f	5.8	skel.
618R06	alive	m	6	skel.
619L01	alive	f	6	skel.
619L02	alive	m	5.9	skel.
619L03	alive	f	5.4	skel.
619L04	alive	f	5.8	skel.
619L05	alive	f	5.5	skel.
619R01	alive	m	5.8	skel.
619R02	alive	m	5.7	skel.
619R03	alive	f	5.6	skel.
619R04	alive	m	6.2	skel.
619R05	alive	f	5.5	skel.
619R06	alive	m	5	skel.
619R07	alive	f	4.9	skel.
619R08	alive	f	5.4	skel.
620L01	alive	f	5.8	skel.
620L02	alive	f	5.8	skel.
620L03	alive	f	5.4	skel.
620L04	alive	m	6.3	skel.
620L05	alive	f	5.8	skel.
620L06	alive	f	6	skel.
620R01	alive	m	6	skel.
620R02	alive	f	5.6	skel.
620R03	early
620R04	alive	f	5.6	skel.
620R05	alive	f	5.6	skel.
620R06	alive	f	5.6	skel.
620R07	alive	f	5.8	skel.
621L01	alive	f	5.7	skel.
621L02	alive	m	5.7	skel.
621L03	alive	f	5.5	skel.
621L04	alive	m	5.5	skel.
621L05	alive	m	5.3	skel.
621L06	alive	f	5.6	skel.
621R01	alive	m	5.8	skel.
621R02	alive	f	5.3	skel.
621R03	alive	f	5.8	skel.
621R04	alive	f	5.3	skel.
621R05	alive	m	5.4	skel.
621R06	alive	f	5.2	skel.
621R07	alive	m	5.4	skel.
622L01	alive	f	5.5	skel.
622L02	alive	f	5.3	skel.
622L03	alive	f	4.7	skel.
622L04	alive	f	4.4	skel.
622L05	early
622R01	alive	m	5.5	skel.
622R02	alive	m	5.4	skel.
622R03	alive	f	5.5	skel.
622R04	alive	f	5.6	skel.
622R05	alive	m	5.7	skel.
624L01	alive	m	6.6	skel.
624L02	alive	f	6.6	skel.
624L03	alive	m	6.2	skel.
624L04	alive	f	6.4	skel.
624L05	alive	m	6.6	skel.
624L06	alive	f	6.6	skel.
