# Supplementary material for: Data on development of the Wistar rat skeleton at the end of gestation
Source: Data Brief. 2019 Jul 6;25:104225. doi: 10.1016/j.dib.2019.104225 (PMC6646921; doi:10.1016/j.dib.2019.104225)
Supplement: Supplementary file 3 [file mmc3.xlsx]

## Sheet: Description
Columns	Description
Hysterectomy GD	Gestation day of termination of pregnacy and section
Litter ID	Unique identifier of female and litter
Fetus ID	Unique identifier of fetus
Sex	Fetus sex: f (female) or m (male)
Weight [g]	Weight of single fetus after hysterectomy
Fet Nr	Positionnumber of fetus in the Litter (part to unique Ffetus identifier)
Laterality in Uterus	Left or right uterine Horn (part to unique Ffetus identifier)
Number Implants	Number of implants in per dam
Litter Sum Weight [g]	Sum of fetal weights per dam
Mean weight of Litter [g]	Mean fetal weight per dam
Female Fetuses in Litter	Number of female fetuses
Male Fetuses in Litter	Number of male fetuses
Alive Fetuses in Litter	Number of living fetuses at hysterectomy
Early Resorption in Litter	Number of early resorptions (no fetal tissue discerable)
Late Resorption in Litter	Number of late resortions (placenta and fetus are recognizable)
Dead Fetuses in Litter	Number of dead fetuses at hysterectomy
Offspring Lost in Litter	Sum of Resorptions and dead fetuses
Left Uterus Horn Number of Implants	Number of fetuses in left uterine horn
Right Uterus Horn Number of Implants	Number of fetuses in right uterine horn
Anatomic Region	Acronym for body parts, only parts with at least on sign are presented (see below)
Bone/Structure	Definded bone sturcture (see below)
Sign	Status of the bone structure
Number	Number of affected structure if more than one (e. g. vertebra, digits)
Laterality	Left, right or bilateral
Remark	Additional information; Position number and laterality
Anatomic regions
fli	Forelimb
hli	Hindlimb
pel	Pelvis
rib	Rib
sho	Shoulder girdle
sku	Skull
ste	Sternebra
ver	Vertebra
Bone/Structure
auditory ossicles
basisoccipital
basisphenoid
calcaneus
caudal arch
caudal centrum
cervical arch
cervical centrum
cervical rib
coracoid
exoccipital
fontanelle
frontal
hyoid
interparietal
ischium
lumbar arch
lumbar centrum
lumbar rib
lumbar vertebrae
mandible
maxilla
maxilla zygomatic process
metacarpal
metatarsal
nasal
odontoid process
palatine
parietal
phalanx distal
phalanx middle
phalanx proximal
premaxilla
presphenoid
pubis
rib
sacral centrum
squamosal
squamosal zygomatic process
sternebra
supraoccipital
thoracal centrum
thoracal vertebra
zygomatic arch
Signs
asymmetric ossification
bilateral
bipartite horizontal
bipartite ossification
cleft
dumbbell shaped
flat
fused
fused with maxilla
fused with squamosal
incomplete ossification
increased ossification
large
left
misaligned
ossified
right
scoliosis
supernumerary
unilateral ossification
unossified
wavy

## Sheet: DATA
Hysterectomy GD	Litter ID	Fetus ID	Sex	Weight [g]	Fet Nr	Laterality in Uterus	Number Implants	Litter Sum Weight [g]	Mean weight of Litter [g]	Female Fetuses in Litter	Male Fetuses in Litter	Alive Fetuses in Litter	Early Resorption in Litter	Late Resorption in Litter	Dead Fetuses in Litter	Offspring Lost in Litter	Left Uterus Horn Number of Implants	Right Uterus Horn Number of Implants	Anatomic Region	Sign type	Sign	Number	Laterality	Remark
21	102	102L01	f	3.1	1	L	12	37.2	3.1	6	6	12	0	0	0	0	6	6	fli	phalanx middle	unossified	2	b
21	102	102L01	f	3.1	1	L	12	37.2	3.1	6	6	12	0	0	0	0	6	6	fli	phalanx middle	unossified	3	b
21	102	102L01	f	3.1	1	L	12	37.2	3.1	6	6	12	0	0	0	0	6	6	fli	phalanx middle	unossified	4	b
21	102	102L01	f	3.1	1	L	12	37.2	3.1	6	6	12	0	0	0	0	6	6	fli	phalanx middle	unossified	5	b
21	102	102L01	f	3.1	1	L	12	37.2	3.1	6	6	12	0	0	0	0	6	6	fli	phalanx proximal	unossified	1	b
21	102	102L01	f	3.1	1	L	12	37.2	3.1	6	6	12	0	0	0	0	6	6	hli	calcaneus	unossified		b
21	102	102L01	f	3.1	1	L	12	37.2	3.1	6	6	12	0	0	0	0	6	6	hli	metatarsal	unossified	1	b
21	102	102L01	f	3.1	1	L	12	37.2	3.1	6	6	12	0	0	0	0	6	6	hli	phalanx distal	incomplete ossification	1	b
21	102	102L01	f	3.1	1	L	12	37.2	3.1	6	6	12	0	0	0	0	6	6	hli	phalanx distal	incomplete ossification	2	b
21	102	102L01	f	3.1	1	L	12	37.2	3.1	6	6	12	0	0	0	0	6	6	hli	phalanx distal	incomplete ossification	3	b
21	102	102L01	f	3.1	1	L	12	37.2	3.1	6	6	12	0	0	0	0	6	6	hli	phalanx distal	incomplete ossification	4	b
21	102	102L01	f	3.1	1	L	12	37.2	3.1	6	6	12	0	0	0	0	6	6	hli	phalanx distal	incomplete ossification	5	b
21	102	102L01	f	3.1	1	L	12	37.2	3.1	6	6	12	0	0	0	0	6	6	hli	phalanx middle	unossified	2	b
21	102	102L01	f	3.1	1	L	12	37.2	3.1	6	6	12	0	0	0	0	6	6	hli	phalanx middle	unossified	3	b
21	102	102L01	f	3.1	1	L	12	37.2	3.1	6	6	12	0	0	0	0	6	6	hli	phalanx middle	unossified	4	b
21	102	102L01	f	3.1	1	L	12	37.2	3.1	6	6	12	0	0	0	0	6	6	hli	phalanx middle	unossified	5	b
21	102	102L01	f	3.1	1	L	12	37.2	3.1	6	6	12	0	0	0	0	6	6	hli	phalanx proximal	unossified	1	b
21	102	102L01	f	3.1	1	L	12	37.2	3.1	6	6	12	0	0	0	0	6	6	hli	phalanx proximal	unossified	2	b
21	102	102L01	f	3.1	1	L	12	37.2	3.1	6	6	12	0	0	0	0	6	6	hli	phalanx proximal	unossified	3	b
21	102	102L01	f	3.1	1	L	12	37.2	3.1	6	6	12	0	0	0	0	6	6	hli	phalanx proximal	unossified	4	b
21	102	102L01	f	3.1	1	L	12	37.2	3.1	6	6	12	0	0	0	0	6	6	hli	phalanx proximal	unossified	5	b
21	102	102L01	f	3.1	1	L	12	37.2	3.1	6	6	12	0	0	0	0	6	6	sku	auditory ossicles	incomplete ossification		b
21	102	102L01	f	3.1	1	L	12	37.2	3.1	6	6	12	0	0	0	0	6	6	sku	mandible	incomplete ossification		b
21	102	102L01	f	3.1	1	L	12	37.2	3.1	6	6	12	0	0	0	0	6	6	sku	supraoccipital	incomplete ossification		b
21	102	102L01	f	3.1	1	L	12	37.2	3.1	6	6	12	0	0	0	0	6	6	ver	caudal arch	ossified	2	b
21	102	102L01	f	3.1	1	L	12	37.2	3.1	6	6	12	0	0	0	0	6	6	ver	caudal centrum	ossified	4	b
21	102	102L01	f	3.1	1	L	12	37.2	3.1	6	6	12	0	0	0	0	6	6	ver	cervical centrum	unossified	2	b
21	102	102L01	f	3.1	1	L	12	37.2	3.1	6	6	12	0	0	0	0	6	6	ver	cervical centrum	unossified	3	b
21	102	102L01	f	3.1	1	L	12	37.2	3.1	6	6	12	0	0	0	0	6	6	ver	cervical centrum	unossified	4	b
21	102	102L01	f	3.1	1	L	12	37.2	3.1	6	6	12	0	0	0	0	6	6	ver	cervical centrum	unossified	5	b
21	102	102L01	f	3.1	1	L	12	37.2	3.1	6	6	12	0	0	0	0	6	6	ver	cervical centrum	unossified	6	b
21	102	102L01	f	3.1	1	L	12	37.2	3.1	6	6	12	0	0	0	0	6	6	ver	lumbar arch	incomplete ossification	4	b
21	102	102L01	f	3.1	1	L	12	37.2	3.1	6	6	12	0	0	0	0	6	6	ver	odontoid process	unossified		b
21	102	102L01	f	3.1	1	L	12	37.2	3.1	6	6	12	0	0	0	0	6	6	y	y	y		b
21	102	102L02	m	2.7	2	L	12	37.2	3.1	6	6	12	0	0	0	0	6	6	fli	metacarpal	unossified	5	b
21	102	102L02	m	2.7	2	L	12	37.2	3.1	6	6	12	0	0	0	0	6	6	fli	phalanx distal	incomplete ossification	1	b
21	102	102L02	m	2.7	2	L	12	37.2	3.1	6	6	12	0	0	0	0	6	6	fli	phalanx middle	unossified	2	b
21	102	102L02	m	2.7	2	L	12	37.2	3.1	6	6	12	0	0	0	0	6	6	fli	phalanx middle	unossified	3	b
21	102	102L02	m	2.7	2	L	12	37.2	3.1	6	6	12	0	0	0	0	6	6	fli	phalanx middle	unossified	4	b
21	102	102L02	m	2.7	2	L	12	37.2	3.1	6	6	12	0	0	0	0	6	6	fli	phalanx middle	unossified	5	b
21	102	102L02	m	2.7	2	L	12	37.2	3.1	6	6	12	0	0	0	0	6	6	fli	phalanx proximal	unossified	1	b
21	102	102L02	m	2.7	2	L	12	37.2	3.1	6	6	12	0	0	0	0	6	6	hli	calcaneus	unossified		b
21	102	102L02	m	2.7	2	L	12	37.2	3.1	6	6	12	0	0	0	0	6	6	hli	metatarsal	unossified	1	b
21	102	102L02	m	2.7	2	L	12	37.2	3.1	6	6	12	0	0	0	0	6	6	hli	phalanx distal	incomplete ossification	1	b
21	102	102L02	m	2.7	2	L	12	37.2	3.1	6	6	12	0	0	0	0	6	6	hli	phalanx distal	incomplete ossification	2	b
21	102	102L02	m	2.7	2	L	12	37.2	3.1	6	6	12	0	0	0	0	6	6	hli	phalanx distal	incomplete ossification	3	b
21	102	102L02	m	2.7	2	L	12	37.2	3.1	6	6	12	0	0	0	0	6	6	hli	phalanx distal	incomplete ossification	4	b
21	102	102L02	m	2.7	2	L	12	37.2	3.1	6	6	12	0	0	0	0	6	6	hli	phalanx distal	incomplete ossification	5	b
21	102	102L02	m	2.7	2	L	12	37.2	3.1	6	6	12	0	0	0	0	6	6	hli	phalanx middle	unossified	2	b
21	102	102L02	m	2.7	2	L	12	37.2	3.1	6	6	12	0	0	0	0	6	6	hli	phalanx middle	unossified	3	b
21	102	102L02	m	2.7	2	L	12	37.2	3.1	6	6	12	0	0	0	0	6	6	hli	phalanx middle	unossified	4	b
21	102	102L02	m	2.7	2	L	12	37.2	3.1	6	6	12	0	0	0	0	6	6	hli	phalanx middle	unossified	5	b
21	102	102L02	m	2.7	2	L	12	37.2	3.1	6	6	12	0	0	0	0	6	6	hli	phalanx proximal	unossified	1	b
21	102	102L02	m	2.7	2	L	12	37.2	3.1	6	6	12	0	0	0	0	6	6	hli	phalanx proximal	unossified	2	b
21	102	102L02	m	2.7	2	L	12	37.2	3.1	6	6	12	0	0	0	0	6	6	hli	phalanx proximal	unossified	3	b
21	102	102L02	m	2.7	2	L	12	37.2	3.1	6	6	12	0	0	0	0	6	6	hli	phalanx proximal	unossified	4	b
21	102	102L02	m	2.7	2	L	12	37.2	3.1	6	6	12	0	0	0	0	6	6	hli	phalanx proximal	unossified	5	b
21	102	102L02	m	2.7	2	L	12	37.2	3.1	6	6	12	0	0	0	0	6	6	sku	auditory ossicles	incomplete ossification		b
21	102	102L02	m	2.7	2	L	12	37.2	3.1	6	6	12	0	0	0	0	6	6	sku	fontanelle	large		b
21	102	102L02	m	2.7	2	L	12	37.2	3.1	6	6	12	0	0	0	0	6	6	sku	mandible	incomplete ossification		b
21	102	102L02	m	2.7	2	L	12	37.2	3.1	6	6	12	0	0	0	0	6	6	sku	supraoccipital	incomplete ossification		b
21	102	102L02	m	2.7	2	L	12	37.2	3.1	6	6	12	0	0	0	0	6	6	ver	caudal arch	ossified	1	b
21	102	102L02	m	2.7	2	L	12	37.2	3.1	6	6	12	0	0	0	0	6	6	ver	caudal centrum	ossified	3	b
21	102	102L02	m	2.7	2	L	12	37.2	3.1	6	6	12	0	0	0	0	6	6	ver	cervical centrum	unossified	1	b
21	102	102L02	m	2.7	2	L	12	37.2	3.1	6	6	12	0	0	0	0	6	6	ver	cervical centrum	unossified	2	b
21	102	102L02	m	2.7	2	L	12	37.2	3.1	6	6	12	0	0	0	0	6	6	ver	cervical centrum	unossified	3	b
21	102	102L02	m	2.7	2	L	12	37.2	3.1	6	6	12	0	0	0	0	6	6	ver	cervical centrum	unossified	4	b
21	102	102L02	m	2.7	2	L	12	37.2	3.1	6	6	12	0	0	0	0	6	6	ver	cervical centrum	unossified	5	b
21	102	102L02	m	2.7	2	L	12	37.2	3.1	6	6	12	0	0	0	0	6	6	ver	cervical centrum	unossified	6	b
21	102	102L02	m	2.7	2	L	12	37.2	3.1	6	6	12	0	0	0	0	6	6	ver	lumbar arch	incomplete ossification	4	b
21	102	102L02	m	2.7	2	L	12	37.2	3.1	6	6	12	0	0	0	0	6	6	ver	odontoid process	unossified		b
21	102	102L02	m	2.7	2	L	12	37.2	3.1	6	6	12	0	0	0	0	6	6	y	y	y		b
21	102	102L03	m	3.4	3	L	12	37.2	3.1	6	6	12	0	0	0	0	6	6	fli	phalanx middle	unossified	2	b
21	102	102L03	m	3.4	3	L	12	37.2	3.1	6	6	12	0	0	0	0	6	6	fli	phalanx middle	unossified	3	b
21	102	102L03	m	3.4	3	L	12	37.2	3.1	6	6	12	0	0	0	0	6	6	fli	phalanx middle	unossified	4	b
21	102	102L03	m	3.4	3	L	12	37.2	3.1	6	6	12	0	0	0	0	6	6	fli	phalanx middle	unossified	5	b
21	102	102L03	m	3.4	3	L	12	37.2	3.1	6	6	12	0	0	0	0	6	6	fli	phalanx proximal	unossified	1	b
21	102	102L03	m	3.4	3	L	12	37.2	3.1	6	6	12	0	0	0	0	6	6	fli	phalanx proximal	unossified	2	b
21	102	102L03	m	3.4	3	L	12	37.2	3.1	6	6	12	0	0	0	0	6	6	fli	phalanx proximal	unossified	5	b
21	102	102L03	m	3.4	3	L	12	37.2	3.1	6	6	12	0	0	0	0	6	6	hli	calcaneus	unossified		b
21	102	102L03	m	3.4	3	L	12	37.2	3.1	6	6	12	0	0	0	0	6	6	hli	metatarsal	unossified	1	b
21	102	102L03	m	3.4	3	L	12	37.2	3.1	6	6	12	0	0	0	0	6	6	hli	phalanx distal	incomplete ossification	1	b
21	102	102L03	m	3.4	3	L	12	37.2	3.1	6	6	12	0	0	0	0	6	6	hli	phalanx distal	incomplete ossification	2	b
21	102	102L03	m	3.4	3	L	12	37.2	3.1	6	6	12	0	0	0	0	6	6	hli	phalanx distal	incomplete ossification	3	b
21	102	102L03	m	3.4	3	L	12	37.2	3.1	6	6	12	0	0	0	0	6	6	hli	phalanx distal	incomplete ossification	4	b
21	102	102L03	m	3.4	3	L	12	37.2	3.1	6	6	12	0	0	0	0	6	6	hli	phalanx distal	incomplete ossification	5	b
21	102	102L03	m	3.4	3	L	12	37.2	3.1	6	6	12	0	0	0	0	6	6	hli	phalanx middle	unossified	2	b
21	102	102L03	m	3.4	3	L	12	37.2	3.1	6	6	12	0	0	0	0	6	6	hli	phalanx middle	unossified	3	b
21	102	102L03	m	3.4	3	L	12	37.2	3.1	6	6	12	0	0	0	0	6	6	hli	phalanx middle	unossified	4	b
21	102	102L03	m	3.4	3	L	12	37.2	3.1	6	6	12	0	0	0	0	6	6	hli	phalanx middle	unossified	5	b
21	102	102L03	m	3.4	3	L	12	37.2	3.1	6	6	12	0	0	0	0	6	6	hli	phalanx proximal	unossified	1	b
21	102	102L03	m	3.4	3	L	12	37.2	3.1	6	6	12	0	0	0	0	6	6	hli	phalanx proximal	unossified	2	b
21	102	102L03	m	3.4	3	L	12	37.2	3.1	6	6	12	0	0	0	0	6	6	hli	phalanx proximal	unossified	3	b
21	102	102L03	m	3.4	3	L	12	37.2	3.1	6	6	12	0	0	0	0	6	6	hli	phalanx proximal	unossified	4	b
21	102	102L03	m	3.4	3	L	12	37.2	3.1	6	6	12	0	0	0	0	6	6	hli	phalanx proximal	unossified	5	b
21	102	102L03	m	3.4	3	L	12	37.2	3.1	6	6	12	0	0	0	0	6	6	sku	auditory ossicles	incomplete ossification		b
21	102	102L03	m	3.4	3	L	12	37.2	3.1	6	6	12	0	0	0	0	6	6	sku	mandible	incomplete ossification		b
21	102	102L03	m	3.4	3	L	12	37.2	3.1	6	6	12	0	0	0	0	6	6	sku	supraoccipital	incomplete ossification		b
21	102	102L03	m	3.4	3	L	12	37.2	3.1	6	6	12	0	0	0	0	6	6	ste	sternebra	asymmetric ossification	5	b
21	102	102L03	m	3.4	3	L	12	37.2	3.1	6	6	12	0	0	0	0	6	6	ver	caudal arch	ossified	1	b
21	102	102L03	m	3.4	3	L	12	37.2	3.1	6	6	12	0	0	0	0	6	6	ver	caudal centrum	ossified	3	b
21	102	102L03	m	3.4	3	L	12	37.2	3.1	6	6	12	0	0	0	0	6	6	ver	cervical centrum	unossified	1	b
21	102	102L03	m	3.4	3	L	12	37.2	3.1	6	6	12	0	0	0	0	6	6	ver	cervical centrum	unossified	2	b
21	102	102L03	m	3.4	3	L	12	37.2	3.1	6	6	12	0	0	0	0	6	6	ver	cervical centrum	unossified	3	b
21	102	102L03	m	3.4	3	L	12	37.2	3.1	6	6	12	0	0	0	0	6	6	ver	cervical centrum	unossified	4	b
21	102	102L03	m	3.4	3	L	12	37.2	3.1	6	6	12	0	0	0	0	6	6	ver	cervical centrum	unossified	5	b
21	102	102L03	m	3.4	3	L	12	37.2	3.1	6	6	12	0	0	0	0	6	6	ver	cervical centrum	unossified	6	b
21	102	102L03	m	3.4	3	L	12	37.2	3.1	6	6	12	0	0	0	0	6	6	ver	lumbar arch	incomplete ossification	4	b
21	102	102L03	m	3.4	3	L	12	37.2	3.1	6	6	12	0	0	0	0	6	6	ver	odontoid process	unossified		b
21	102	102L03	m	3.4	3	L	12	37.2	3.1	6	6	12	0	0	0	0	6	6	y	y	y		b
21	102	102L04	m	3.4	4	L	12	37.2	3.1	6	6	12	0	0	0	0	6	6	fli	phalanx distal	incomplete ossification	1	b
21	102	102L04	m	3.4	4	L	12	37.2	3.1	6	6	12	0	0	0	0	6	6	fli	phalanx distal	incomplete ossification	5	b
21	102	102L04	m	3.4	4	L	12	37.2	3.1	6	6	12	0	0	0	0	6	6	fli	phalanx middle	unossified	2	b
21	102	102L04	m	3.4	4	L	12	37.2	3.1	6	6	12	0	0	0	0	6	6	fli	phalanx middle	unossified	3	b
21	102	102L04	m	3.4	4	L	12	37.2	3.1	6	6	12	0	0	0	0	6	6	fli	phalanx middle	unossified	4	b
21	102	102L04	m	3.4	4	L	12	37.2	3.1	6	6	12	0	0	0	0	6	6	fli	phalanx middle	unossified	5	b
21	102	102L04	m	3.4	4	L	12	37.2	3.1	6	6	12	0	0	0	0	6	6	fli	phalanx proximal	unossified	1	b
21	102	102L04	m	3.4	4	L	12	37.2	3.1	6	6	12	0	0	0	0	6	6	fli	phalanx proximal	unossified	2	b
21	102	102L04	m	3.4	4	L	12	37.2	3.1	6	6	12	0	0	0	0	6	6	fli	phalanx proximal	unossified	4	b
21	102	102L04	m	3.4	4	L	12	37.2	3.1	6	6	12	0	0	0	0	6	6	fli	phalanx proximal	unossified	5	b
21	102	102L04	m	3.4	4	L	12	37.2	3.1	6	6	12	0	0	0	0	6	6	hli	calcaneus	unossified		b
21	102	102L04	m	3.4	4	L	12	37.2	3.1	6	6	12	0	0	0	0	6	6	hli	metatarsal	unossified	1	b
21	102	102L04	m	3.4	4	L	12	37.2	3.1	6	6	12	0	0	0	0	6	6	hli	phalanx distal	incomplete ossification	1	b
21	102	102L04	m	3.4	4	L	12	37.2	3.1	6	6	12	0	0	0	0	6	6	hli	phalanx distal	incomplete ossification	2	b
21	102	102L04	m	3.4	4	L	12	37.2	3.1	6	6	12	0	0	0	0	6	6	hli	phalanx distal	incomplete ossification	3	b
21	102	102L04	m	3.4	4	L	12	37.2	3.1	6	6	12	0	0	0	0	6	6	hli	phalanx distal	incomplete ossification	4	b
21	102	102L04	m	3.4	4	L	12	37.2	3.1	6	6	12	0	0	0	0	6	6	hli	phalanx distal	incomplete ossification	5	b
21	102	102L04	m	3.4	4	L	12	37.2	3.1	6	6	12	0	0	0	0	6	6	hli	phalanx middle	unossified	2	b
21	102	102L04	m	3.4	4	L	12	37.2	3.1	6	6	12	0	0	0	0	6	6	hli	phalanx middle	unossified	3	b
21	102	102L04	m	3.4	4	L	12	37.2	3.1	6	6	12	0	0	0	0	6	6	hli	phalanx middle	unossified	4	b
21	102	102L04	m	3.4	4	L	12	37.2	3.1	6	6	12	0	0	0	0	6	6	hli	phalanx middle	unossified	5	b
21	102	102L04	m	3.4	4	L	12	37.2	3.1	6	6	12	0	0	0	0	6	6	hli	phalanx proximal	unossified	1	b
21	102	102L04	m	3.4	4	L	12	37.2	3.1	6	6	12	0	0	0	0	6	6	hli	phalanx proximal	unossified	2	b
21	102	102L04	m	3.4	4	L	12	37.2	3.1	6	6	12	0	0	0	0	6	6	hli	phalanx proximal	unossified	3	b
21	102	102L04	m	3.4	4	L	12	37.2	3.1	6	6	12	0	0	0	0	6	6	hli	phalanx proximal	unossified	4	b
21	102	102L04	m	3.4	4	L	12	37.2	3.1	6	6	12	0	0	0	0	6	6	hli	phalanx proximal	unossified	5	b
21	102	102L04	m	3.4	4	L	12	37.2	3.1	6	6	12	0	0	0	0	6	6	sku	auditory ossicles	incomplete ossification		b
21	102	102L04	m	3.4	4	L	12	37.2	3.1	6	6	12	0	0	0	0	6	6	sku	mandible	incomplete ossification		b
21	102	102L04	m	3.4	4	L	12	37.2	3.1	6	6	12	0	0	0	0	6	6	sku	supraoccipital	incomplete ossification		b
21	102	102L04	m	3.4	4	L	12	37.2	3.1	6	6	12	0	0	0	0	6	6	ste	sternebra	asymmetric ossification	5	b
21	102	102L04	m	3.4	4	L	12	37.2	3.1	6	6	12	0	0	0	0	6	6	ver	caudal arch	ossified	2	b
21	102	102L04	m	3.4	4	L	12	37.2	3.1	6	6	12	0	0	0	0	6	6	ver	caudal centrum	ossified	4	b
21	102	102L04	m	3.4	4	L	12	37.2	3.1	6	6	12	0	0	0	0	6	6	ver	cervical centrum	unossified	1	b
21	102	102L04	m	3.4	4	L	12	37.2	3.1	6	6	12	0	0	0	0	6	6	ver	cervical centrum	unossified	2	b
21	102	102L04	m	3.4	4	L	12	37.2	3.1	6	6	12	0	0	0	0	6	6	ver	cervical centrum	unossified	3	b
21	102	102L04	m	3.4	4	L	12	37.2	3.1	6	6	12	0	0	0	0	6	6	ver	cervical centrum	unossified	4	b
21	102	102L04	m	3.4	4	L	12	37.2	3.1	6	6	12	0	0	0	0	6	6	ver	cervical centrum	unossified	5	b
21	102	102L04	m	3.4	4	L	12	37.2	3.1	6	6	12	0	0	0	0	6	6	ver	cervical centrum	unossified	6	b
21	102	102L04	m	3.4	4	L	12	37.2	3.1	6	6	12	0	0	0	0	6	6	ver	lumbar arch	incomplete ossification	4	b
21	102	102L04	m	3.4	4	L	12	37.2	3.1	6	6	12	0	0	0	0	6	6	ver	odontoid process	unossified		b
21	102	102L04	m	3.4	4	L	12	37.2	3.1	6	6	12	0	0	0	0	6	6	y	y	y		b
21	102	102L05	f	3.3	5	L	12	37.2	3.1	6	6	12	0	0	0	0	6	6	fli	phalanx distal	incomplete ossification	1	b
21	102	102L05	f	3.3	5	L	12	37.2	3.1	6	6	12	0	0	0	0	6	6	fli	phalanx distal	incomplete ossification	5	b
21	102	102L05	f	3.3	5	L	12	37.2	3.1	6	6	12	0	0	0	0	6	6	fli	phalanx middle	unossified	2	b
21	102	102L05	f	3.3	5	L	12	37.2	3.1	6	6	12	0	0	0	0	6	6	fli	phalanx middle	unossified	3	b
21	102	102L05	f	3.3	5	L	12	37.2	3.1	6	6	12	0	0	0	0	6	6	fli	phalanx middle	unossified	4	b
21	102	102L05	f	3.3	5	L	12	37.2	3.1	6	6	12	0	0	0	0	6	6	fli	phalanx middle	unossified	5	b
21	102	102L05	f	3.3	5	L	12	37.2	3.1	6	6	12	0	0	0	0	6	6	fli	phalanx proximal	unossified	1	b
21	102	102L05	f	3.3	5	L	12	37.2	3.1	6	6	12	0	0	0	0	6	6	hli	calcaneus	unossified		b
21	102	102L05	f	3.3	5	L	12	37.2	3.1	6	6	12	0	0	0	0	6	6	hli	metatarsal	unossified	1	b
21	102	102L05	f	3.3	5	L	12	37.2	3.1	6	6	12	0	0	0	0	6	6	hli	phalanx distal	incomplete ossification	1	b
21	102	102L05	f	3.3	5	L	12	37.2	3.1	6	6	12	0	0	0	0	6	6	hli	phalanx distal	incomplete ossification	2	b
21	102	102L05	f	3.3	5	L	12	37.2	3.1	6	6	12	0	0	0	0	6	6	hli	phalanx distal	incomplete ossification	3	b
21	102	102L05	f	3.3	5	L	12	37.2	3.1	6	6	12	0	0	0	0	6	6	hli	phalanx distal	incomplete ossification	4	b
21	102	102L05	f	3.3	5	L	12	37.2	3.1	6	6	12	0	0	0	0	6	6	hli	phalanx distal	incomplete ossification	5	b
21	102	102L05	f	3.3	5	L	12	37.2	3.1	6	6	12	0	0	0	0	6	6	hli	phalanx middle	unossified	2	b
21	102	102L05	f	3.3	5	L	12	37.2	3.1	6	6	12	0	0	0	0	6	6	hli	phalanx middle	unossified	3	b
21	102	102L05	f	3.3	5	L	12	37.2	3.1	6	6	12	0	0	0	0	6	6	hli	phalanx middle	unossified	4	b
21	102	102L05	f	3.3	5	L	12	37.2	3.1	6	6	12	0	0	0	0	6	6	hli	phalanx middle	unossified	5	b
21	102	102L05	f	3.3	5	L	12	37.2	3.1	6	6	12	0	0	0	0	6	6	hli	phalanx proximal	unossified	1	b
21	102	102L05	f	3.3	5	L	12	37.2	3.1	6	6	12	0	0	0	0	6	6	hli	phalanx proximal	unossified	2	b
21	102	102L05	f	3.3	5	L	12	37.2	3.1	6	6	12	0	0	0	0	6	6	hli	phalanx proximal	unossified	3	b
21	102	102L05	f	3.3	5	L	12	37.2	3.1	6	6	12	0	0	0	0	6	6	hli	phalanx proximal	unossified	4	b
21	102	102L05	f	3.3	5	L	12	37.2	3.1	6	6	12	0	0	0	0	6	6	hli	phalanx proximal	unossified	5	b
21	102	102L05	f	3.3	5	L	12	37.2	3.1	6	6	12	0	0	0	0	6	6	sku	auditory ossicles	incomplete ossification		b
21	102	102L05	f	3.3	5	L	12	37.2	3.1	6	6	12	0	0	0	0	6	6	sku	mandible	incomplete ossification		b
21	102	102L05	f	3.3	5	L	12	37.2	3.1	6	6	12	0	0	0	0	6	6	sku	supraoccipital	incomplete ossification		b
21	102	102L05	f	3.3	5	L	12	37.2	3.1	6	6	12	0	0	0	0	6	6	ste	sternebra	incomplete ossification	6	b
21	102	102L05	f	3.3	5	L	12	37.2	3.1	6	6	12	0	0	0	0	6	6	ver	caudal arch	ossified	2	b
21	102	102L05	f	3.3	5	L	12	37.2	3.1	6	6	12	0	0	0	0	6	6	ver	caudal centrum	ossified	3	b
21	102	102L05	f	3.3	5	L	12	37.2	3.1	6	6	12	0	0	0	0	6	6	ver	cervical centrum	incomplete ossification	1	b
21	102	102L05	f	3.3	5	L	12	37.2	3.1	6	6	12	0	0	0	0	6	6	ver	cervical centrum	unossified	2	b
21	102	102L05	f	3.3	5	L	12	37.2	3.1	6	6	12	0	0	0	0	6	6	ver	cervical centrum	unossified	4	b
21	102	102L05	f	3.3	5	L	12	37.2	3.1	6	6	12	0	0	0	0	6	6	ver	lumbar arch	incomplete ossification	4	b
21	102	102L05	f	3.3	5	L	12	37.2	3.1	6	6	12	0	0	0	0	6	6	ver	odontoid process	unossified		b
21	102	102L05	f	3.3	5	L	12	37.2	3.1	6	6	12	0	0	0	0	6	6	y	y	y		b
21	102	102L06	f	2.9	6	L	12	37.2	3.1	6	6	12	0	0	0	0	6	6	fli	metacarpal	incomplete ossification	5	b
21	102	102L06	f	2.9	6	L	12	37.2	3.1	6	6	12	0	0	0	0	6	6	fli	phalanx distal	incomplete ossification	1	b
21	102	102L06	f	2.9	6	L	12	37.2	3.1	6	6	12	0	0	0	0	6	6	fli	phalanx distal	incomplete ossification	5	b
21	102	102L06	f	2.9	6	L	12	37.2	3.1	6	6	12	0	0	0	0	6	6	fli	phalanx middle	unossified	2	b
21	102	102L06	f	2.9	6	L	12	37.2	3.1	6	6	12	0	0	0	0	6	6	fli	phalanx middle	unossified	3	b
21	102	102L06	f	2.9	6	L	12	37.2	3.1	6	6	12	0	0	0	0	6	6	fli	phalanx middle	unossified	4	b
21	102	102L06	f	2.9	6	L	12	37.2	3.1	6	6	12	0	0	0	0	6	6	fli	phalanx middle	unossified	5	b
21	102	102L06	f	2.9	6	L	12	37.2	3.1	6	6	12	0	0	0	0	6	6	fli	phalanx proximal	unossified	1	b
21	102	102L06	f	2.9	6	L	12	37.2	3.1	6	6	12	0	0	0	0	6	6	hli	calcaneus	unossified		b
21	102	102L06	f	2.9	6	L	12	37.2	3.1	6	6	12	0	0	0	0	6	6	hli	metatarsal	unossified	1	b
21	102	102L06	f	2.9	6	L	12	37.2	3.1	6	6	12	0	0	0	0	6	6	hli	phalanx distal	incomplete ossification	1	b
21	102	102L06	f	2.9	6	L	12	37.2	3.1	6	6	12	0	0	0	0	6	6	hli	phalanx distal	incomplete ossification	2	b
21	102	102L06	f	2.9	6	L	12	37.2	3.1	6	6	12	0	0	0	0	6	6	hli	phalanx distal	incomplete ossification	3	b
21	102	102L06	f	2.9	6	L	12	37.2	3.1	6	6	12	0	0	0	0	6	6	hli	phalanx distal	incomplete ossification	4	b
21	102	102L06	f	2.9	6	L	12	37.2	3.1	6	6	12	0	0	0	0	6	6	hli	phalanx distal	incomplete ossification	5	b
21	102	102L06	f	2.9	6	L	12	37.2	3.1	6	6	12	0	0	0	0	6	6	hli	phalanx middle	unossified	2	b
21	102	102L06	f	2.9	6	L	12	37.2	3.1	6	6	12	0	0	0	0	6	6	hli	phalanx middle	unossified	3	b
21	102	102L06	f	2.9	6	L	12	37.2	3.1	6	6	12	0	0	0	0	6	6	hli	phalanx middle	unossified	4	b
21	102	102L06	f	2.9	6	L	12	37.2	3.1	6	6	12	0	0	0	0	6	6	hli	phalanx middle	unossified	5	b
21	102	102L06	f	2.9	6	L	12	37.2	3.1	6	6	12	0	0	0	0	6	6	hli	phalanx proximal	unossified	1	b
21	102	102L06	f	2.9	6	L	12	37.2	3.1	6	6	12	0	0	0	0	6	6	hli	phalanx proximal	unossified	2	b
21	102	102L06	f	2.9	6	L	12	37.2	3.1	6	6	12	0	0	0	0	6	6	hli	phalanx proximal	unossified	3	b
21	102	102L06	f	2.9	6	L	12	37.2	3.1	6	6	12	0	0	0	0	6	6	hli	phalanx proximal	unossified	4	b
21	102	102L06	f	2.9	6	L	12	37.2	3.1	6	6	12	0	0	0	0	6	6	hli	phalanx proximal	unossified	5	b
21	102	102L06	f	2.9	6	L	12	37.2	3.1	6	6	12	0	0	0	0	6	6	rib	lumbar rib	left		l
21	102	102L06	f	2.9	6	L	12	37.2	3.1	6	6	12	0	0	0	0	6	6	sku	auditory ossicles	incomplete ossification		b
21	102	102L06	f	2.9	6	L	12	37.2	3.1	6	6	12	0	0	0	0	6	6	sku	fontanelle	large		b
21	102	102L06	f	2.9	6	L	12	37.2	3.1	6	6	12	0	0	0	0	6	6	sku	mandible	incomplete ossification		b
21	102	102L06	f	2.9	6	L	12	37.2	3.1	6	6	12	0	0	0	0	6	6	sku	supraoccipital	incomplete ossification		b
21	102	102L06	f	2.9	6	L	12	37.2	3.1	6	6	12	0	0	0	0	6	6	ver	caudal arch	ossified	1	b
21	102	102L06	f	2.9	6	L	12	37.2	3.1	6	6	12	0	0	0	0	6	6	ver	caudal centrum	ossified	3	b
21	102	102L06	f	2.9	6	L	12	37.2	3.1	6	6	12	0	0	0	0	6	6	ver	cervical centrum	unossified	1	b
21	102	102L06	f	2.9	6	L	12	37.2	3.1	6	6	12	0	0	0	0	6	6	ver	cervical centrum	unossified	2	b
21	102	102L06	f	2.9	6	L	12	37.2	3.1	6	6	12	0	0	0	0	6	6	ver	cervical centrum	unossified	3	b
21	102	102L06	f	2.9	6	L	12	37.2	3.1	6	6	12	0	0	0	0	6	6	ver	cervical centrum	unossified	4	b
21	102	102L06	f	2.9	6	L	12	37.2	3.1	6	6	12	0	0	0	0	6	6	ver	cervical centrum	unossified	5	b
21	102	102L06	f	2.9	6	L	12	37.2	3.1	6	6	12	0	0	0	0	6	6	ver	lumbar arch	incomplete ossification	4	b
21	102	102L06	f	2.9	6	L	12	37.2	3.1	6	6	12	0	0	0	0	6	6	ver	odontoid process	unossified		b
21	102	102L06	f	2.9	6	L	12	37.2	3.1	6	6	12	0	0	0	0	6	6	y	y	y		b
21	102	102R01	m	1.9	7	R	12	37.2	3.1	6	6	12	0	0	0	0	6	6	fli	metacarpal	unossified	5	b
21	102	102R01	m	1.9	7	R	12	37.2	3.1	6	6	12	0	0	0	0	6	6	fli	phalanx distal	incomplete ossification	1	b
21	102	102R01	m	1.9	7	R	12	37.2	3.1	6	6	12	0	0	0	0	6	6	fli	phalanx distal	incomplete ossification	2	b
21	102	102R01	m	1.9	7	R	12	37.2	3.1	6	6	12	0	0	0	0	6	6	fli	phalanx distal	incomplete ossification	3	b
21	102	102R01	m	1.9	7	R	12	37.2	3.1	6	6	12	0	0	0	0	6	6	fli	phalanx distal	incomplete ossification	4	b
21	102	102R01	m	1.9	7	R	12	37.2	3.1	6	6	12	0	0	0	0	6	6	fli	phalanx distal	incomplete ossification	5	b
21	102	102R01	m	1.9	7	R	12	37.2	3.1	6	6	12	0	0	0	0	6	6	fli	phalanx middle	unossified	2	b
21	102	102R01	m	1.9	7	R	12	37.2	3.1	6	6	12	0	0	0	0	6	6	fli	phalanx middle	unossified	3	b
21	102	102R01	m	1.9	7	R	12	37.2	3.1	6	6	12	0	0	0	0	6	6	fli	phalanx middle	unossified	4	b
21	102	102R01	m	1.9	7	R	12	37.2	3.1	6	6	12	0	0	0	0	6	6	fli	phalanx middle	unossified	5	b
21	102	102R01	m	1.9	7	R	12	37.2	3.1	6	6	12	0	0	0	0	6	6	fli	phalanx proximal	unossified	1	b
21	102	102R01	m	1.9	7	R	12	37.2	3.1	6	6	12	0	0	0	0	6	6	fli	phalanx proximal	unossified	2	b
21	102	102R01	m	1.9	7	R	12	37.2	3.1	6	6	12	0	0	0	0	6	6	fli	phalanx proximal	unossified	3	b
21	102	102R01	m	1.9	7	R	12	37.2	3.1	6	6	12	0	0	0	0	6	6	fli	phalanx proximal	unossified	4	b
21	102	102R01	m	1.9	7	R	12	37.2	3.1	6	6	12	0	0	0	0	6	6	fli	phalanx proximal	unossified	5	b
21	102	102R01	m	1.9	7	R	12	37.2	3.1	6	6	12	0	0	0	0	6	6	hli	calcaneus	unossified		b
21	102	102R01	m	1.9	7	R	12	37.2	3.1	6	6	12	0	0	0	0	6	6	hli	metatarsal	unossified	1	b
21	102	102R01	m	1.9	7	R	12	37.2	3.1	6	6	12	0	0	0	0	6	6	hli	metatarsal	unossified	5	b
21	102	102R01	m	1.9	7	R	12	37.2	3.1	6	6	12	0	0	0	0	6	6	hli	phalanx distal	unossified	1	b
21	102	102R01	m	1.9	7	R	12	37.2	3.1	6	6	12	0	0	0	0	6	6	hli	phalanx distal	unossified	2	b
21	102	102R01	m	1.9	7	R	12	37.2	3.1	6	6	12	0	0	0	0	6	6	hli	phalanx distal	unossified	3	b
21	102	102R01	m	1.9	7	R	12	37.2	3.1	6	6	12	0	0	0	0	6	6	hli	phalanx distal	unossified	4	b
21	102	102R01	m	1.9	7	R	12	37.2	3.1	6	6	12	0	0	0	0	6	6	hli	phalanx distal	unossified	5	b
21	102	102R01	m	1.9	7	R	12	37.2	3.1	6	6	12	0	0	0	0	6	6	hli	phalanx middle	unossified	2	b
21	102	102R01	m	1.9	7	R	12	37.2	3.1	6	6	12	0	0	0	0	6	6	hli	phalanx middle	unossified	3	b
21	102	102R01	m	1.9	7	R	12	37.2	3.1	6	6	12	0	0	0	0	6	6	hli	phalanx middle	unossified	4	b
21	102	102R01	m	1.9	7	R	12	37.2	3.1	6	6	12	0	0	0	0	6	6	hli	phalanx middle	unossified	5	b
21	102	102R01	m	1.9	7	R	12	37.2	3.1	6	6	12	0	0	0	0	6	6	hli	phalanx proximal	unossified	1	b
21	102	102R01	m	1.9	7	R	12	37.2	3.1	6	6	12	0	0	0	0	6	6	hli	phalanx proximal	unossified	2	b
21	102	102R01	m	1.9	7	R	12	37.2	3.1	6	6	12	0	0	0	0	6	6	hli	phalanx proximal	unossified	3	b
21	102	102R01	m	1.9	7	R	12	37.2	3.1	6	6	12	0	0	0	0	6	6	hli	phalanx proximal	unossified	4	b
21	102	102R01	m	1.9	7	R	12	37.2	3.1	6	6	12	0	0	0	0	6	6	hli	phalanx proximal	unossified	5	b
21	102	102R01	m	1.9	7	R	12	37.2	3.1	6	6	12	0	0	0	0	6	6	sku	auditory ossicles	incomplete ossification		b
21	102	102R01	m	1.9	7	R	12	37.2	3.1	6	6	12	0	0	0	0	6	6	sku	basisphenoid	incomplete ossification		b
21	102	102R01	m	1.9	7	R	12	37.2	3.1	6	6	12	0	0	0	0	6	6	sku	frontal	incomplete ossification		b
21	102	102R01	m	1.9	7	R	12	37.2	3.1	6	6	12	0	0	0	0	6	6	sku	interparietal	incomplete ossification		b
21	102	102R01	m	1.9	7	R	12	37.2	3.1	6	6	12	0	0	0	0	6	6	sku	maxilla	incomplete ossification		b
21	102	102R01	m	1.9	7	R	12	37.2	3.1	6	6	12	0	0	0	0	6	6	sku	nasal	incomplete ossification		b
21	102	102R01	m	1.9	7	R	12	37.2	3.1	6	6	12	0	0	0	0	6	6	sku	palatine	incomplete ossification		b
21	102	102R01	m	1.9	7	R	12	37.2	3.1	6	6	12	0	0	0	0	6	6	sku	parietal	incomplete ossification		b
21	102	102R01	m	1.9	7	R	12	37.2	3.1	6	6	12	0	0	0	0	6	6	sku	premaxilla	incomplete ossification		b
21	102	102R01	m	1.9	7	R	12	37.2	3.1	6	6	12	0	0	0	0	6	6	sku	presphenoid	incomplete ossification		b
21	102	102R01	m	1.9	7	R	12	37.2	3.1	6	6	12	0	0	0	0	6	6	sku	supraoccipital	incomplete ossification		b
21	102	102R01	m	1.9	7	R	12	37.2	3.1	6	6	12	0	0	0	0	6	6	ste	sternebra	bipartite ossification	3	b
21	102	102R01	m	1.9	7	R	12	37.2	3.1	6	6	12	0	0	0	0	6	6	ste	sternebra	bipartite ossification	4	b
21	102	102R01	m	1.9	7	R	12	37.2	3.1	6	6	12	0	0	0	0	6	6	ste	sternebra	unossified	2	b
21	102	102R01	m	1.9	7	R	12	37.2	3.1	6	6	12	0	0	0	0	6	6	ste	sternebra	unossified	5	b
21	102	102R01	m	1.9	7	R	12	37.2	3.1	6	6	12	0	0	0	0	6	6	ste	sternebra	unossified	6	b
21	102	102R01	m	1.9	7	R	12	37.2	3.1	6	6	12	0	0	0	0	6	6	ver	caudal arch	ossified	0	b
21	102	102R01	m	1.9	7	R	12	37.2	3.1	6	6	12	0	0	0	0	6	6	ver	caudal centrum	ossified	0	b
21	102	102R01	m	1.9	7	R	12	37.2	3.1	6	6	12	0	0	0	0	6	6	ver	cervical centrum	unossified	1	b
21	102	102R01	m	1.9	7	R	12	37.2	3.1	6	6	12	0	0	0	0	6	6	ver	cervical centrum	unossified	2	b
21	102	102R01	m	1.9	7	R	12	37.2	3.1	6	6	12	0	0	0	0	6	6	ver	cervical centrum	unossified	3	b
21	102	102R01	m	1.9	7	R	12	37.2	3.1	6	6	12	0	0	0	0	6	6	ver	cervical centrum	unossified	4	b
21	102	102R01	m	1.9	7	R	12	37.2	3.1	6	6	12	0	0	0	0	6	6	ver	cervical centrum	unossified	5	b
21	102	102R01	m	1.9	7	R	12	37.2	3.1	6	6	12	0	0	0	0	6	6	ver	cervical centrum	unossified	6	b
21	102	102R01	m	1.9	7	R	12	37.2	3.1	6	6	12	0	0	0	0	6	6	ver	cervical centrum	unossified	7	b
21	102	102R01	m	1.9	7	R	12	37.2	3.1	6	6	12	0	0	0	0	6	6	ver	lumbar arch	incomplete ossification	4	b
21	102	102R01	m	1.9	7	R	12	37.2	3.1	6	6	12	0	0	0	0	6	6	ver	lumbar arch	incomplete ossification	5	b
21	102	102R01	m	1.9	7	R	12	37.2	3.1	6	6	12	0	0	0	0	6	6	ver	lumbar arch	incomplete ossification	6	b
21	102	102R01	m	1.9	7	R	12	37.2	3.1	6	6	12	0	0	0	0	6	6	ver	odontoid process	unossified		b
21	102	102R01	m	1.9	7	R	12	37.2	3.1	6	6	12	0	0	0	0	6	6	ver	sacral centrum	unossified	4	b
21	102	102R01	m	1.9	7	R	12	37.2	3.1	6	6	12	0	0	0	0	6	6	ver	thoracal centrum	unossified	1	b
21	102	102R01	m	1.9	7	R	12	37.2	3.1	6	6	12	0	0	0	0	6	6	y	y	y		b
21	102	102R02	f	3.4	8	R	12	37.2	3.1	6	6	12	0	0	0	0	6	6	fli	metacarpal	incomplete ossification	5	b
21	102	102R02	f	3.4	8	R	12	37.2	3.1	6	6	12	0	0	0	0	6	6	fli	phalanx distal	incomplete ossification	1	b
21	102	102R02	f	3.4	8	R	12	37.2	3.1	6	6	12	0	0	0	0	6	6	fli	phalanx distal	incomplete ossification	5	b
21	102	102R02	f	3.4	8	R	12	37.2	3.1	6	6	12	0	0	0	0	6	6	fli	phalanx middle	unossified	2	b
21	102	102R02	f	3.4	8	R	12	37.2	3.1	6	6	12	0	0	0	0	6	6	fli	phalanx middle	unossified	3	b
21	102	102R02	f	3.4	8	R	12	37.2	3.1	6	6	12	0	0	0	0	6	6	fli	phalanx middle	unossified	4	b
21	102	102R02	f	3.4	8	R	12	37.2	3.1	6	6	12	0	0	0	0	6	6	fli	phalanx middle	unossified	5	b
21	102	102R02	f	3.4	8	R	12	37.2	3.1	6	6	12	0	0	0	0	6	6	fli	phalanx proximal	unossified	1	b
21	102	102R02	f	3.4	8	R	12	37.2	3.1	6	6	12	0	0	0	0	6	6	hli	calcaneus	unossified		b
21	102	102R02	f	3.4	8	R	12	37.2	3.1	6	6	12	0	0	0	0	6	6	hli	metatarsal	unossified	1	b
21	102	102R02	f	3.4	8	R	12	37.2	3.1	6	6	12	0	0	0	0	6	6	hli	phalanx distal	incomplete ossification	1	b
21	102	102R02	f	3.4	8	R	12	37.2	3.1	6	6	12	0	0	0	0	6	6	hli	phalanx distal	incomplete ossification	2	b
21	102	102R02	f	3.4	8	R	12	37.2	3.1	6	6	12	0	0	0	0	6	6	hli	phalanx distal	incomplete ossification	3	b
21	102	102R02	f	3.4	8	R	12	37.2	3.1	6	6	12	0	0	0	0	6	6	hli	phalanx distal	incomplete ossification	4	b
21	102	102R02	f	3.4	8	R	12	37.2	3.1	6	6	12	0	0	0	0	6	6	hli	phalanx distal	incomplete ossification	5	b
21	102	102R02	f	3.4	8	R	12	37.2	3.1	6	6	12	0	0	0	0	6	6	hli	phalanx middle	unossified	2	b
21	102	102R02	f	3.4	8	R	12	37.2	3.1	6	6	12	0	0	0	0	6	6	hli	phalanx middle	unossified	3	b
21	102	102R02	f	3.4	8	R	12	37.2	3.1	6	6	12	0	0	0	0	6	6	hli	phalanx middle	unossified	4	b
21	102	102R02	f	3.4	8	R	12	37.2	3.1	6	6	12	0	0	0	0	6	6	hli	phalanx middle	unossified	5	b
21	102	102R02	f	3.4	8	R	12	37.2	3.1	6	6	12	0	0	0	0	6	6	hli	phalanx proximal	unossified	1	b
21	102	102R02	f	3.4	8	R	12	37.2	3.1	6	6	12	0	0	0	0	6	6	hli	phalanx proximal	unossified	2	b
21	102	102R02	f	3.4	8	R	12	37.2	3.1	6	6	12	0	0	0	0	6	6	hli	phalanx proximal	unossified	3	b
21	102	102R02	f	3.4	8	R	12	37.2	3.1	6	6	12	0	0	0	0	6	6	hli	phalanx proximal	unossified	4	b
21	102	102R02	f	3.4	8	R	12	37.2	3.1	6	6	12	0	0	0	0	6	6	hli	phalanx proximal	unossified	5	b
21	102	102R02	f	3.4	8	R	12	37.2	3.1	6	6	12	0	0	0	0	6	6	sku	auditory ossicles	incomplete ossification		b
21	102	102R02	f	3.4	8	R	12	37.2	3.1	6	6	12	0	0	0	0	6	6	sku	mandible	incomplete ossification		b
21	102	102R02	f	3.4	8	R	12	37.2	3.1	6	6	12	0	0	0	0	6	6	sku	supraoccipital	incomplete ossification		b
21	102	102R02	f	3.4	8	R	12	37.2	3.1	6	6	12	0	0	0	0	6	6	ver	caudal arch	ossified	2	b
21	102	102R02	f	3.4	8	R	12	37.2	3.1	6	6	12	0	0	0	0	6	6	ver	caudal centrum	ossified	4	b
21	102	102R02	f	3.4	8	R	12	37.2	3.1	6	6	12	0	0	0	0	6	6	ver	cervical centrum	unossified	1	b
21	102	102R02	f	3.4	8	R	12	37.2	3.1	6	6	12	0	0	0	0	6	6	ver	cervical centrum	unossified	2	b
21	102	102R02	f	3.4	8	R	12	37.2	3.1	6	6	12	0	0	0	0	6	6	ver	cervical centrum	unossified	3	b
21	102	102R02	f	3.4	8	R	12	37.2	3.1	6	6	12	0	0	0	0	6	6	ver	cervical centrum	unossified	4	b
21	102	102R02	f	3.4	8	R	12	37.2	3.1	6	6	12	0	0	0	0	6	6	ver	lumbar arch	incomplete ossification	4	b
21	102	102R02	f	3.4	8	R	12	37.2	3.1	6	6	12	0	0	0	0	6	6	ver	odontoid process	unossified		b
21	102	102R02	f	3.4	8	R	12	37.2	3.1	6	6	12	0	0	0	0	6	6	y	y	y		b
21	102	102R03	m	3.3	9	R	12	37.2	3.1	6	6	12	0	0	0	0	6	6	fli	phalanx distal	incomplete ossification	1	b
21	102	102R03	m	3.3	9	R	12	37.2	3.1	6	6	12	0	0	0	0	6	6	fli	phalanx distal	incomplete ossification	5	b
21	102	102R03	m	3.3	9	R	12	37.2	3.1	6	6	12	0	0	0	0	6	6	fli	phalanx middle	unossified	2	b
21	102	102R03	m	3.3	9	R	12	37.2	3.1	6	6	12	0	0	0	0	6	6	fli	phalanx middle	unossified	3	b
21	102	102R03	m	3.3	9	R	12	37.2	3.1	6	6	12	0	0	0	0	6	6	fli	phalanx middle	unossified	4	b
21	102	102R03	m	3.3	9	R	12	37.2	3.1	6	6	12	0	0	0	0	6	6	fli	phalanx middle	unossified	5	b
21	102	102R03	m	3.3	9	R	12	37.2	3.1	6	6	12	0	0	0	0	6	6	fli	phalanx proximal	incomplete ossification	2	b
21	102	102R03	m	3.3	9	R	12	37.2	3.1	6	6	12	0	0	0	0	6	6	fli	phalanx proximal	incomplete ossification	5	b
21	102	102R03	m	3.3	9	R	12	37.2	3.1	6	6	12	0	0	0	0	6	6	fli	phalanx proximal	unossified	1	b
21	102	102R03	m	3.3	9	R	12	37.2	3.1	6	6	12	0	0	0	0	6	6	hli	calcaneus	unossified		b
21	102	102R03	m	3.3	9	R	12	37.2	3.1	6	6	12	0	0	0	0	6	6	hli	metatarsal	unossified	1	b
21	102	102R03	m	3.3	9	R	12	37.2	3.1	6	6	12	0	0	0	0	6	6	hli	phalanx distal	incomplete ossification	1	b
21	102	102R03	m	3.3	9	R	12	37.2	3.1	6	6	12	0	0	0	0	6	6	hli	phalanx distal	incomplete ossification	2	b
21	102	102R03	m	3.3	9	R	12	37.2	3.1	6	6	12	0	0	0	0	6	6	hli	phalanx distal	incomplete ossification	3	b
21	102	102R03	m	3.3	9	R	12	37.2	3.1	6	6	12	0	0	0	0	6	6	hli	phalanx distal	incomplete ossification	4	b
21	102	102R03	m	3.3	9	R	12	37.2	3.1	6	6	12	0	0	0	0	6	6	hli	phalanx distal	incomplete ossification	5	b
21	102	102R03	m	3.3	9	R	12	37.2	3.1	6	6	12	0	0	0	0	6	6	hli	phalanx middle	unossified	2	b
21	102	102R03	m	3.3	9	R	12	37.2	3.1	6	6	12	0	0	0	0	6	6	hli	phalanx middle	unossified	3	b
21	102	102R03	m	3.3	9	R	12	37.2	3.1	6	6	12	0	0	0	0	6	6	hli	phalanx middle	unossified	4	b
21	102	102R03	m	3.3	9	R	12	37.2	3.1	6	6	12	0	0	0	0	6	6	hli	phalanx middle	unossified	5	b
21	102	102R03	m	3.3	9	R	12	37.2	3.1	6	6	12	0	0	0	0	6	6	hli	phalanx proximal	unossified	1	b
21	102	102R03	m	3.3	9	R	12	37.2	3.1	6	6	12	0	0	0	0	6	6	hli	phalanx proximal	unossified	2	b
21	102	102R03	m	3.3	9	R	12	37.2	3.1	6	6	12	0	0	0	0	6	6	hli	phalanx proximal	unossified	3	b
21	102	102R03	m	3.3	9	R	12	37.2	3.1	6	6	12	0	0	0	0	6	6	hli	phalanx proximal	unossified	4	b
21	102	102R03	m	3.3	9	R	12	37.2	3.1	6	6	12	0	0	0	0	6	6	hli	phalanx proximal	unossified	5	b
21	102	102R03	m	3.3	9	R	12	37.2	3.1	6	6	12	0	0	0	0	6	6	sku	auditory ossicles	incomplete ossification		b
21	102	102R03	m	3.3	9	R	12	37.2	3.1	6	6	12	0	0	0	0	6	6	sku	mandible	incomplete ossification		b
21	102	102R03	m	3.3	9	R	12	37.2	3.1	6	6	12	0	0	0	0	6	6	sku	supraoccipital	incomplete ossification		b
21	102	102R03	m	3.3	9	R	12	37.2	3.1	6	6	12	0	0	0	0	6	6	ver	caudal arch	ossified	1	b
21	102	102R03	m	3.3	9	R	12	37.2	3.1	6	6	12	0	0	0	0	6	6	ver	caudal centrum	ossified	3	b
21	102	102R03	m	3.3	9	R	12	37.2	3.1	6	6	12	0	0	0	0	6	6	ver	cervical centrum	unossified	1	b
21	102	102R03	m	3.3	9	R	12	37.2	3.1	6	6	12	0	0	0	0	6	6	ver	cervical centrum	unossified	2	b
21	102	102R03	m	3.3	9	R	12	37.2	3.1	6	6	12	0	0	0	0	6	6	ver	cervical centrum	unossified	3	b
21	102	102R03	m	3.3	9	R	12	37.2	3.1	6	6	12	0	0	0	0	6	6	ver	lumbar arch	incomplete ossification	4	b
21	102	102R03	m	3.3	9	R	12	37.2	3.1	6	6	12	0	0	0	0	6	6	ver	odontoid process	unossified		b
21	102	102R03	m	3.3	9	R	12	37.2	3.1	6	6	12	0	0	0	0	6	6	y	y	y		b
21	102	102R04	m	3.5	10	R	12	37.2	3.1	6	6	12	0	0	0	0	6	6	fli	phalanx distal	incomplete ossification	1	b
21	102	102R04	m	3.5	10	R	12	37.2	3.1	6	6	12	0	0	0	0	6	6	fli	phalanx distal	incomplete ossification	2	b
21	102	102R04	m	3.5	10	R	12	37.2	3.1	6	6	12	0	0	0	0	6	6	fli	phalanx distal	incomplete ossification	3	b
21	102	102R04	m	3.5	10	R	12	37.2	3.1	6	6	12	0	0	0	0	6	6	fli	phalanx distal	incomplete ossification	4	b
21	102	102R04	m	3.5	10	R	12	37.2	3.1	6	6	12	0	0	0	0	6	6	fli	phalanx distal	incomplete ossification	5	b
21	102	102R04	m	3.5	10	R	12	37.2	3.1	6	6	12	0	0	0	0	6	6	fli	phalanx middle	unossified	2	b
21	102	102R04	m	3.5	10	R	12	37.2	3.1	6	6	12	0	0	0	0	6	6	fli	phalanx middle	unossified	3	b
21	102	102R04	m	3.5	10	R	12	37.2	3.1	6	6	12	0	0	0	0	6	6	fli	phalanx middle	unossified	4	b
21	102	102R04	m	3.5	10	R	12	37.2	3.1	6	6	12	0	0	0	0	6	6	fli	phalanx middle	unossified	5	b
21	102	102R04	m	3.5	10	R	12	37.2	3.1	6	6	12	0	0	0	0	6	6	fli	phalanx proximal	unossified	1	b
21	102	102R04	m	3.5	10	R	12	37.2	3.1	6	6	12	0	0	0	0	6	6	hli	calcaneus	unossified		b
21	102	102R04	m	3.5	10	R	12	37.2	3.1	6	6	12	0	0	0	0	6	6	hli	metatarsal	unossified	1	b
21	102	102R04	m	3.5	10	R	12	37.2	3.1	6	6	12	0	0	0	0	6	6	hli	phalanx distal	incomplete ossification	1	b
21	102	102R04	m	3.5	10	R	12	37.2	3.1	6	6	12	0	0	0	0	6	6	hli	phalanx distal	incomplete ossification	2	b
21	102	102R04	m	3.5	10	R	12	37.2	3.1	6	6	12	0	0	0	0	6	6	hli	phalanx distal	incomplete ossification	3	b
21	102	102R04	m	3.5	10	R	12	37.2	3.1	6	6	12	0	0	0	0	6	6	hli	phalanx distal	incomplete ossification	4	b
21	102	102R04	m	3.5	10	R	12	37.2	3.1	6	6	12	0	0	0	0	6	6	hli	phalanx distal	incomplete ossification	5	b
21	102	102R04	m	3.5	10	R	12	37.2	3.1	6	6	12	0	0	0	0	6	6	hli	phalanx middle	unossified	2	b
21	102	102R04	m	3.5	10	R	12	37.2	3.1	6	6	12	0	0	0	0	6	6	hli	phalanx middle	unossified	3	b
21	102	102R04	m	3.5	10	R	12	37.2	3.1	6	6	12	0	0	0	0	6	6	hli	phalanx middle	unossified	4	b
21	102	102R04	m	3.5	10	R	12	37.2	3.1	6	6	12	0	0	0	0	6	6	hli	phalanx middle	unossified	5	b
21	102	102R04	m	3.5	10	R	12	37.2	3.1	6	6	12	0	0	0	0	6	6	hli	phalanx proximal	unossified	1	b
21	102	102R04	m	3.5	10	R	12	37.2	3.1	6	6	12	0	0	0	0	6	6	hli	phalanx proximal	unossified	2	b
21	102	102R04	m	3.5	10	R	12	37.2	3.1	6	6	12	0	0	0	0	6	6	hli	phalanx proximal	unossified	3	b
21	102	102R04	m	3.5	10	R	12	37.2	3.1	6	6	12	0	0	0	0	6	6	hli	phalanx proximal	unossified	4	b
21	102	102R04	m	3.5	10	R	12	37.2	3.1	6	6	12	0	0	0	0	6	6	hli	phalanx proximal	unossified	5	b
21	102	102R04	m	3.5	10	R	12	37.2	3.1	6	6	12	0	0	0	0	6	6	sku	auditory ossicles	incomplete ossification		b
21	102	102R04	m	3.5	10	R	12	37.2	3.1	6	6	12	0	0	0	0	6	6	sku	mandible	incomplete ossification		b
21	102	102R04	m	3.5	10	R	12	37.2	3.1	6	6	12	0	0	0	0	6	6	sku	supraoccipital	incomplete ossification		b
21	102	102R04	m	3.5	10	R	12	37.2	3.1	6	6	12	0	0	0	0	6	6	ver	caudal arch	ossified	2	b
21	102	102R04	m	3.5	10	R	12	37.2	3.1	6	6	12	0	0	0	0	6	6	ver	caudal centrum	ossified	4	b
21	102	102R04	m	3.5	10	R	12	37.2	3.1	6	6	12	0	0	0	0	6	6	ver	cervical centrum	incomplete ossification	1	b
21	102	102R04	m	3.5	10	R	12	37.2	3.1	6	6	12	0	0	0	0	6	6	ver	cervical centrum	unossified	2	b
21	102	102R04	m	3.5	10	R	12	37.2	3.1	6	6	12	0	0	0	0	6	6	ver	lumbar arch	incomplete ossification	4	b
21	102	102R04	m	3.5	10	R	12	37.2	3.1	6	6	12	0	0	0	0	6	6	ver	odontoid process	unossified		b
21	102	102R04	m	3.5	10	R	12	37.2	3.1	6	6	12	0	0	0	0	6	6	y	y	y		b
21	102	102R05	f	3.1	11	R	12	37.2	3.1	6	6	12	0	0	0	0	6	6	fli	metacarpal	unossified	5	b
21	102	102R05	f	3.1	11	R	12	37.2	3.1	6	6	12	0	0	0	0	6	6	fli	phalanx distal	incomplete ossification	1	b
21	102	102R05	f	3.1	11	R	12	37.2	3.1	6	6	12	0	0	0	0	6	6	fli	phalanx middle	unossified	2	b
21	102	102R05	f	3.1	11	R	12	37.2	3.1	6	6	12	0	0	0	0	6	6	fli	phalanx middle	unossified	3	b
21	102	102R05	f	3.1	11	R	12	37.2	3.1	6	6	12	0	0	0	0	6	6	fli	phalanx middle	unossified	4	b
21	102	102R05	f	3.1	11	R	12	37.2	3.1	6	6	12	0	0	0	0	6	6	fli	phalanx middle	unossified	5	b
21	102	102R05	f	3.1	11	R	12	37.2	3.1	6	6	12	0	0	0	0	6	6	fli	phalanx proximal	incomplete ossification	3	b
21	102	102R05	f	3.1	11	R	12	37.2	3.1	6	6	12	0	0	0	0	6	6	fli	phalanx proximal	unossified	1	b
21	102	102R05	f	3.1	11	R	12	37.2	3.1	6	6	12	0	0	0	0	6	6	fli	phalanx proximal	unossified	2	b
21	102	102R05	f	3.1	11	R	12	37.2	3.1	6	6	12	0	0	0	0	6	6	fli	phalanx proximal	unossified	4	b
21	102	102R05	f	3.1	11	R	12	37.2	3.1	6	6	12	0	0	0	0	6	6	fli	phalanx proximal	unossified	5	b
21	102	102R05	f	3.1	11	R	12	37.2	3.1	6	6	12	0	0	0	0	6	6	hli	calcaneus	unossified		b
21	102	102R05	f	3.1	11	R	12	37.2	3.1	6	6	12	0	0	0	0	6	6	hli	metatarsal	unossified	1	b
21	102	102R05	f	3.1	11	R	12	37.2	3.1	6	6	12	0	0	0	0	6	6	hli	phalanx distal	incomplete ossification	1	b
21	102	102R05	f	3.1	11	R	12	37.2	3.1	6	6	12	0	0	0	0	6	6	hli	phalanx distal	incomplete ossification	2	b
21	102	102R05	f	3.1	11	R	12	37.2	3.1	6	6	12	0	0	0	0	6	6	hli	phalanx distal	incomplete ossification	3	b
21	102	102R05	f	3.1	11	R	12	37.2	3.1	6	6	12	0	0	0	0	6	6	hli	phalanx distal	incomplete ossification	4	b
21	102	102R05	f	3.1	11	R	12	37.2	3.1	6	6	12	0	0	0	0	6	6	hli	phalanx distal	incomplete ossification	5	b
21	102	102R05	f	3.1	11	R	12	37.2	3.1	6	6	12	0	0	0	0	6	6	hli	phalanx middle	unossified	2	b
21	102	102R05	f	3.1	11	R	12	37.2	3.1	6	6	12	0	0	0	0	6	6	hli	phalanx middle	unossified	3	b
21	102	102R05	f	3.1	11	R	12	37.2	3.1	6	6	12	0	0	0	0	6	6	hli	phalanx middle	unossified	4	b
21	102	102R05	f	3.1	11	R	12	37.2	3.1	6	6	12	0	0	0	0	6	6	hli	phalanx middle	unossified	5	b
21	102	102R05	f	3.1	11	R	12	37.2	3.1	6	6	12	0	0	0	0	6	6	hli	phalanx proximal	unossified	1	b
21	102	102R05	f	3.1	11	R	12	37.2	3.1	6	6	12	0	0	0	0	6	6	hli	phalanx proximal	unossified	2	b
21	102	102R05	f	3.1	11	R	12	37.2	3.1	6	6	12	0	0	0	0	6	6	hli	phalanx proximal	unossified	3	b
21	102	102R05	f	3.1	11	R	12	37.2	3.1	6	6	12	0	0	0	0	6	6	hli	phalanx proximal	unossified	4	b
21	102	102R05	f	3.1	11	R	12	37.2	3.1	6	6	12	0	0	0	0	6	6	hli	phalanx proximal	unossified	5	b
21	102	102R05	f	3.1	11	R	12	37.2	3.1	6	6	12	0	0	0	0	6	6	rib	lumbar rib	left		l
21	102	102R05	f	3.1	11	R	12	37.2	3.1	6	6	12	0	0	0	0	6	6	sku	auditory ossicles	incomplete ossification		b
21	102	102R05	f	3.1	11	R	12	37.2	3.1	6	6	12	0	0	0	0	6	6	sku	mandible	incomplete ossification		b
21	102	102R05	f	3.1	11	R	12	37.2	3.1	6	6	12	0	0	0	0	6	6	sku	supraoccipital	incomplete ossification		b
21	102	102R05	f	3.1	11	R	12	37.2	3.1	6	6	12	0	0	0	0	6	6	ver	caudal arch	ossified	1	b
21	102	102R05	f	3.1	11	R	12	37.2	3.1	6	6	12	0	0	0	0	6	6	ver	caudal centrum	ossified	3	b
21	102	102R05	f	3.1	11	R	12	37.2	3.1	6	6	12	0	0	0	0	6	6	ver	cervical centrum	unossified	1	b
21	102	102R05	f	3.1	11	R	12	37.2	3.1	6	6	12	0	0	0	0	6	6	ver	cervical centrum	unossified	2	b
21	102	102R05	f	3.1	11	R	12	37.2	3.1	6	6	12	0	0	0	0	6	6	ver	cervical centrum	unossified	3	b
21	102	102R05	f	3.1	11	R	12	37.2	3.1	6	6	12	0	0	0	0	6	6	ver	cervical centrum	unossified	4	b
21	102	102R05	f	3.1	11	R	12	37.2	3.1	6	6	12	0	0	0	0	6	6	ver	cervical centrum	unossified	6	b
21	102	102R05	f	3.1	11	R	12	37.2	3.1	6	6	12	0	0	0	0	6	6	ver	lumbar arch	incomplete ossification	4	b
21	102	102R05	f	3.1	11	R	12	37.2	3.1	6	6	12	0	0	0	0	6	6	ver	odontoid process	unossified		b
21	102	102R05	f	3.1	11	R	12	37.2	3.1	6	6	12	0	0	0	0	6	6	y	y	y		b
21	102	102R06	f	3.2	12	R	12	37.2	3.1	6	6	12	0	0	0	0	6	6	fli	phalanx distal	incomplete ossification	1	b
21	102	102R06	f	3.2	12	R	12	37.2	3.1	6	6	12	0	0	0	0	6	6	fli	phalanx distal	incomplete ossification	5	b
21	102	102R06	f	3.2	12	R	12	37.2	3.1	6	6	12	0	0	0	0	6	6	fli	phalanx middle	unossified	2	b
21	102	102R06	f	3.2	12	R	12	37.2	3.1	6	6	12	0	0	0	0	6	6	fli	phalanx middle	unossified	3	b
21	102	102R06	f	3.2	12	R	12	37.2	3.1	6	6	12	0	0	0	0	6	6	fli	phalanx middle	unossified	4	b
21	102	102R06	f	3.2	12	R	12	37.2	3.1	6	6	12	0	0	0	0	6	6	fli	phalanx middle	unossified	5	b
21	102	102R06	f	3.2	12	R	12	37.2	3.1	6	6	12	0	0	0	0	6	6	fli	phalanx proximal	unossified	1	b
21	102	102R06	f	3.2	12	R	12	37.2	3.1	6	6	12	0	0	0	0	6	6	fli	phalanx proximal	unossified	2	b
21	102	102R06	f	3.2	12	R	12	37.2	3.1	6	6	12	0	0	0	0	6	6	fli	phalanx proximal	unossified	4	b
21	102	102R06	f	3.2	12	R	12	37.2	3.1	6	6	12	0	0	0	0	6	6	fli	phalanx proximal	unossified	5	b
21	102	102R06	f	3.2	12	R	12	37.2	3.1	6	6	12	0	0	0	0	6	6	hli	calcaneus	unossified		b
21	102	102R06	f	3.2	12	R	12	37.2	3.1	6	6	12	0	0	0	0	6	6	hli	metatarsal	unossified	1	b
21	102	102R06	f	3.2	12	R	12	37.2	3.1	6	6	12	0	0	0	0	6	6	hli	phalanx distal	incomplete ossification	1	b
21	102	102R06	f	3.2	12	R	12	37.2	3.1	6	6	12	0	0	0	0	6	6	hli	phalanx distal	incomplete ossification	2	b
21	102	102R06	f	3.2	12	R	12	37.2	3.1	6	6	12	0	0	0	0	6	6	hli	phalanx distal	incomplete ossification	3	b
21	102	102R06	f	3.2	12	R	12	37.2	3.1	6	6	12	0	0	0	0	6	6	hli	phalanx distal	incomplete ossification	4	b
21	102	102R06	f	3.2	12	R	12	37.2	3.1	6	6	12	0	0	0	0	6	6	hli	phalanx distal	incomplete ossification	5	b
21	102	102R06	f	3.2	12	R	12	37.2	3.1	6	6	12	0	0	0	0	6	6	hli	phalanx middle	unossified	2	b
21	102	102R06	f	3.2	12	R	12	37.2	3.1	6	6	12	0	0	0	0	6	6	hli	phalanx middle	unossified	3	b
21	102	102R06	f	3.2	12	R	12	37.2	3.1	6	6	12	0	0	0	0	6	6	hli	phalanx middle	unossified	4	b
21	102	102R06	f	3.2	12	R	12	37.2	3.1	6	6	12	0	0	0	0	6	6	hli	phalanx middle	unossified	5	b
21	102	102R06	f	3.2	12	R	12	37.2	3.1	6	6	12	0	0	0	0	6	6	hli	phalanx proximal	unossified	1	b
21	102	102R06	f	3.2	12	R	12	37.2	3.1	6	6	12	0	0	0	0	6	6	hli	phalanx proximal	unossified	2	b
21	102	102R06	f	3.2	12	R	12	37.2	3.1	6	6	12	0	0	0	0	6	6	hli	phalanx proximal	unossified	3	b
21	102	102R06	f	3.2	12	R	12	37.2	3.1	6	6	12	0	0	0	0	6	6	hli	phalanx proximal	unossified	4	b
21	102	102R06	f	3.2	12	R	12	37.2	3.1	6	6	12	0	0	0	0	6	6	hli	phalanx proximal	unossified	5	b
21	102	102R06	f	3.2	12	R	12	37.2	3.1	6	6	12	0	0	0	0	6	6	rib	cervical rib	right		r
21	102	102R06	f	3.2	12	R	12	37.2	3.1	6	6	12	0	0	0	0	6	6	sku	auditory ossicles	incomplete ossification		b
21	102	102R06	f	3.2	12	R	12	37.2	3.1	6	6	12	0	0	0	0	6	6	sku	mandible	incomplete ossification		b
21	102	102R06	f	3.2	12	R	12	37.2	3.1	6	6	12	0	0	0	0	6	6	sku	supraoccipital	incomplete ossification		b
21	102	102R06	f	3.2	12	R	12	37.2	3.1	6	6	12	0	0	0	0	6	6	ver	caudal arch	ossified	1	b
21	102	102R06	f	3.2	12	R	12	37.2	3.1	6	6	12	0	0	0	0	6	6	ver	caudal centrum	ossified	4	b
21	102	102R06	f	3.2	12	R	12	37.2	3.1	6	6	12	0	0	0	0	6	6	ver	cervical centrum	unossified	1	b
21	102	102R06	f	3.2	12	R	12	37.2	3.1	6	6	12	0	0	0	0	6	6	ver	cervical centrum	unossified	2	b
21	102	102R06	f	3.2	12	R	12	37.2	3.1	6	6	12	0	0	0	0	6	6	ver	cervical centrum	unossified	3	b
21	102	102R06	f	3.2	12	R	12	37.2	3.1	6	6	12	0	0	0	0	6	6	ver	lumbar arch	incomplete ossification	4	b
21	102	102R06	f	3.2	12	R	12	37.2	3.1	6	6	12	0	0	0	0	6	6	ver	odontoid process	unossified		b
21	102	102R06	f	3.2	12	R	12	37.2	3.1	6	6	12	0	0	0	0	6	6	y	y	y		b
21	103	103L01	m	3.2	1	L	11	36	3.6	5	5	10	1	0	0	1	6	5	fli	phalanx distal	incomplete ossification	1	b
21	103	103L01	m	3.2	1	L	11	36	3.6	5	5	10	1	0	0	1	6	5	fli	phalanx distal	incomplete ossification	5	b
21	103	103L01	m	3.2	1	L	11	36	3.6	5	5	10	1	0	0	1	6	5	fli	phalanx middle	unossified	2	b
21	103	103L01	m	3.2	1	L	11	36	3.6	5	5	10	1	0	0	1	6	5	fli	phalanx middle	unossified	3	b
21	103	103L01	m	3.2	1	L	11	36	3.6	5	5	10	1	0	0	1	6	5	fli	phalanx middle	unossified	4	b
21	103	103L01	m	3.2	1	L	11	36	3.6	5	5	10	1	0	0	1	6	5	fli	phalanx middle	unossified	5	b
21	103	103L01	m	3.2	1	L	11	36	3.6	5	5	10	1	0	0	1	6	5	fli	phalanx proximal	incomplete ossification	2	b
21	103	103L01	m	3.2	1	L	11	36	3.6	5	5	10	1	0	0	1	6	5	fli	phalanx proximal	incomplete ossification	5	b
21	103	103L01	m	3.2	1	L	11	36	3.6	5	5	10	1	0	0	1	6	5	fli	phalanx proximal	unossified	1	b
21	103	103L01	m	3.2	1	L	11	36	3.6	5	5	10	1	0	0	1	6	5	hli	calcaneus	unossified		b
21	103	103L01	m	3.2	1	L	11	36	3.6	5	5	10	1	0	0	1	6	5	hli	phalanx distal	incomplete ossification	1	b
21	103	103L01	m	3.2	1	L	11	36	3.6	5	5	10	1	0	0	1	6	5	hli	phalanx distal	incomplete ossification	2	b
21	103	103L01	m	3.2	1	L	11	36	3.6	5	5	10	1	0	0	1	6	5	hli	phalanx distal	incomplete ossification	3	b
21	103	103L01	m	3.2	1	L	11	36	3.6	5	5	10	1	0	0	1	6	5	hli	phalanx distal	incomplete ossification	4	b
21	103	103L01	m	3.2	1	L	11	36	3.6	5	5	10	1	0	0	1	6	5	hli	phalanx distal	incomplete ossification	5	b
21	103	103L01	m	3.2	1	L	11	36	3.6	5	5	10	1	0	0	1	6	5	hli	phalanx middle	unossified	2	b
21	103	103L01	m	3.2	1	L	11	36	3.6	5	5	10	1	0	0	1	6	5	hli	phalanx middle	unossified	3	b
21	103	103L01	m	3.2	1	L	11	36	3.6	5	5	10	1	0	0	1	6	5	hli	phalanx middle	unossified	4	b
21	103	103L01	m	3.2	1	L	11	36	3.6	5	5	10	1	0	0	1	6	5	hli	phalanx middle	unossified	5	b
21	103	103L01	m	3.2	1	L	11	36	3.6	5	5	10	1	0	0	1	6	5	hli	phalanx proximal	incomplete ossification	1	b
21	103	103L01	m	3.2	1	L	11	36	3.6	5	5	10	1	0	0	1	6	5	rib	lumbar rib	bilateral		b
21	103	103L01	m	3.2	1	L	11	36	3.6	5	5	10	1	0	0	1	6	5	sku	auditory ossicles	incomplete ossification		b
21	103	103L01	m	3.2	1	L	11	36	3.6	5	5	10	1	0	0	1	6	5	sku	fontanelle	large		b
21	103	103L01	m	3.2	1	L	11	36	3.6	5	5	10	1	0	0	1	6	5	sku	frontal	incomplete ossification		b
21	103	103L01	m	3.2	1	L	11	36	3.6	5	5	10	1	0	0	1	6	5	sku	interparietal	incomplete ossification		b
21	103	103L01	m	3.2	1	L	11	36	3.6	5	5	10	1	0	0	1	6	5	sku	mandible	incomplete ossification		b
21	103	103L01	m	3.2	1	L	11	36	3.6	5	5	10	1	0	0	1	6	5	sku	parietal	incomplete ossification		b
21	103	103L01	m	3.2	1	L	11	36	3.6	5	5	10	1	0	0	1	6	5	sku	premaxilla	incomplete ossification		b
21	103	103L01	m	3.2	1	L	11	36	3.6	5	5	10	1	0	0	1	6	5	sku	squamosal	incomplete ossification		b
21	103	103L01	m	3.2	1	L	11	36	3.6	5	5	10	1	0	0	1	6	5	sku	supraoccipital	incomplete ossification		b
21	103	103L01	m	3.2	1	L	11	36	3.6	5	5	10	1	0	0	1	6	5	ste	sternebra	incomplete ossification	6	b
21	103	103L01	m	3.2	1	L	11	36	3.6	5	5	10	1	0	0	1	6	5	ver	caudal arch	ossified	2	b
21	103	103L01	m	3.2	1	L	11	36	3.6	5	5	10	1	0	0	1	6	5	ver	caudal centrum	ossified	4	b
21	103	103L01	m	3.2	1	L	11	36	3.6	5	5	10	1	0	0	1	6	5	ver	cervical centrum	unossified	1	b
21	103	103L01	m	3.2	1	L	11	36	3.6	5	5	10	1	0	0	1	6	5	ver	cervical centrum	unossified	2	b
21	103	103L01	m	3.2	1	L	11	36	3.6	5	5	10	1	0	0	1	6	5	ver	cervical centrum	unossified	3	b
21	103	103L01	m	3.2	1	L	11	36	3.6	5	5	10	1	0	0	1	6	5	ver	cervical centrum	unossified	4	b
21	103	103L01	m	3.2	1	L	11	36	3.6	5	5	10	1	0	0	1	6	5	ver	cervical centrum	unossified	5	b
21	103	103L01	m	3.2	1	L	11	36	3.6	5	5	10	1	0	0	1	6	5	ver	cervical centrum	unossified	6	b
21	103	103L01	m	3.2	1	L	11	36	3.6	5	5	10	1	0	0	1	6	5	ver	lumbar arch	incomplete ossification	4	b
21	103	103L01	m	3.2	1	L	11	36	3.6	5	5	10	1	0	0	1	6	5	ver	odontoid process	unossified		b
21	103	103L01	m	3.2	1	L	11	36	3.6	5	5	10	1	0	0	1	6	5	y	y	y		b
21	103	103L02	f	3.3	2	L	11	36	3.6	5	5	10	1	0	0	1	6	5	fli	phalanx distal	incomplete ossification	1	b
21	103	103L02	f	3.3	2	L	11	36	3.6	5	5	10	1	0	0	1	6	5	fli	phalanx distal	incomplete ossification	2	b
21	103	103L02	f	3.3	2	L	11	36	3.6	5	5	10	1	0	0	1	6	5	fli	phalanx distal	incomplete ossification	5	b
21	103	103L02	f	3.3	2	L	11	36	3.6	5	5	10	1	0	0	1	6	5	fli	phalanx middle	unossified	2	b
21	103	103L02	f	3.3	2	L	11	36	3.6	5	5	10	1	0	0	1	6	5	fli	phalanx middle	unossified	3	b
21	103	103L02	f	3.3	2	L	11	36	3.6	5	5	10	1	0	0	1	6	5	fli	phalanx middle	unossified	4	b
21	103	103L02	f	3.3	2	L	11	36	3.6	5	5	10	1	0	0	1	6	5	fli	phalanx middle	unossified	5	b
21	103	103L02	f	3.3	2	L	11	36	3.6	5	5	10	1	0	0	1	6	5	fli	phalanx proximal	unossified	1	b
21	103	103L02	f	3.3	2	L	11	36	3.6	5	5	10	1	0	0	1	6	5	fli	phalanx proximal	unossified	2	b
21	103	103L02	f	3.3	2	L	11	36	3.6	5	5	10	1	0	0	1	6	5	fli	phalanx proximal	unossified	5	b
21	103	103L02	f	3.3	2	L	11	36	3.6	5	5	10	1	0	0	1	6	5	hli	calcaneus	unossified		b
21	103	103L02	f	3.3	2	L	11	36	3.6	5	5	10	1	0	0	1	6	5	hli	metatarsal	unossified	1	b
21	103	103L02	f	3.3	2	L	11	36	3.6	5	5	10	1	0	0	1	6	5	hli	phalanx distal	incomplete ossification	1	b
21	103	103L02	f	3.3	2	L	11	36	3.6	5	5	10	1	0	0	1	6	5	hli	phalanx distal	incomplete ossification	2	b
21	103	103L02	f	3.3	2	L	11	36	3.6	5	5	10	1	0	0	1	6	5	hli	phalanx distal	incomplete ossification	3	b
21	103	103L02	f	3.3	2	L	11	36	3.6	5	5	10	1	0	0	1	6	5	hli	phalanx distal	incomplete ossification	4	b
21	103	103L02	f	3.3	2	L	11	36	3.6	5	5	10	1	0	0	1	6	5	hli	phalanx distal	incomplete ossification	5	b
21	103	103L02	f	3.3	2	L	11	36	3.6	5	5	10	1	0	0	1	6	5	hli	phalanx middle	unossified	2	b
21	103	103L02	f	3.3	2	L	11	36	3.6	5	5	10	1	0	0	1	6	5	hli	phalanx middle	unossified	3	b
21	103	103L02	f	3.3	2	L	11	36	3.6	5	5	10	1	0	0	1	6	5	hli	phalanx middle	unossified	4	b
21	103	103L02	f	3.3	2	L	11	36	3.6	5	5	10	1	0	0	1	6	5	hli	phalanx middle	unossified	5	b
21	103	103L02	f	3.3	2	L	11	36	3.6	5	5	10	1	0	0	1	6	5	hli	phalanx proximal	unossified	1	b
21	103	103L02	f	3.3	2	L	11	36	3.6	5	5	10	1	0	0	1	6	5	hli	phalanx proximal	unossified	2	b
21	103	103L02	f	3.3	2	L	11	36	3.6	5	5	10	1	0	0	1	6	5	hli	phalanx proximal	unossified	3	b
21	103	103L02	f	3.3	2	L	11	36	3.6	5	5	10	1	0	0	1	6	5	hli	phalanx proximal	unossified	4	b
21	103	103L02	f	3.3	2	L	11	36	3.6	5	5	10	1	0	0	1	6	5	hli	phalanx proximal	unossified	5	b
21	103	103L02	f	3.3	2	L	11	36	3.6	5	5	10	1	0	0	1	6	5	rib	lumbar rib	bilateral		b
21	103	103L02	f	3.3	2	L	11	36	3.6	5	5	10	1	0	0	1	6	5	sku	auditory ossicles	incomplete ossification		b
21	103	103L02	f	3.3	2	L	11	36	3.6	5	5	10	1	0	0	1	6	5	sku	fontanelle	large		b
21	103	103L02	f	3.3	2	L	11	36	3.6	5	5	10	1	0	0	1	6	5	sku	frontal	incomplete ossification		b
21	103	103L02	f	3.3	2	L	11	36	3.6	5	5	10	1	0	0	1	6	5	sku	mandible	incomplete ossification		b
21	103	103L02	f	3.3	2	L	11	36	3.6	5	5	10	1	0	0	1	6	5	sku	parietal	incomplete ossification		b
21	103	103L02	f	3.3	2	L	11	36	3.6	5	5	10	1	0	0	1	6	5	sku	squamosal	incomplete ossification		b
21	103	103L02	f	3.3	2	L	11	36	3.6	5	5	10	1	0	0	1	6	5	sku	supraoccipital	incomplete ossification		b
21	103	103L02	f	3.3	2	L	11	36	3.6	5	5	10	1	0	0	1	6	5	ver	caudal arch	ossified	2	b
21	103	103L02	f	3.3	2	L	11	36	3.6	5	5	10	1	0	0	1	6	5	ver	caudal centrum	ossified	4	b
21	103	103L02	f	3.3	2	L	11	36	3.6	5	5	10	1	0	0	1	6	5	ver	cervical centrum	dumbbell shaped	7	b
21	103	103L02	f	3.3	2	L	11	36	3.6	5	5	10	1	0	0	1	6	5	ver	cervical centrum	unossified	1	b
21	103	103L02	f	3.3	2	L	11	36	3.6	5	5	10	1	0	0	1	6	5	ver	cervical centrum	unossified	2	b
21	103	103L02	f	3.3	2	L	11	36	3.6	5	5	10	1	0	0	1	6	5	ver	cervical centrum	unossified	3	b
21	103	103L02	f	3.3	2	L	11	36	3.6	5	5	10	1	0	0	1	6	5	ver	cervical centrum	unossified	4	b
21	103	103L02	f	3.3	2	L	11	36	3.6	5	5	10	1	0	0	1	6	5	ver	cervical centrum	unossified	5	b
21	103	103L02	f	3.3	2	L	11	36	3.6	5	5	10	1	0	0	1	6	5	ver	lumbar arch	incomplete ossification	4	b
21	103	103L02	f	3.3	2	L	11	36	3.6	5	5	10	1	0	0	1	6	5	ver	odontoid process	unossified		b
21	103	103L02	f	3.3	2	L	11	36	3.6	5	5	10	1	0	0	1	6	5	y	y	y		b
21	103	103L03	f	3.4	3	L	11	36	3.6	5	5	10	1	0	0	1	6	5	fli	phalanx middle	unossified	2	b
21	103	103L03	f	3.4	3	L	11	36	3.6	5	5	10	1	0	0	1	6	5	fli	phalanx middle	unossified	3	b
21	103	103L03	f	3.4	3	L	11	36	3.6	5	5	10	1	0	0	1	6	5	fli	phalanx middle	unossified	4	b
21	103	103L03	f	3.4	3	L	11	36	3.6	5	5	10	1	0	0	1	6	5	fli	phalanx middle	unossified	5	b
21	103	103L03	f	3.4	3	L	11	36	3.6	5	5	10	1	0	0	1	6	5	fli	phalanx proximal	unossified	1	b
21	103	103L03	f	3.4	3	L	11	36	3.6	5	5	10	1	0	0	1	6	5	fli	phalanx proximal	unossified	2	b
21	103	103L03	f	3.4	3	L	11	36	3.6	5	5	10	1	0	0	1	6	5	fli	phalanx proximal	unossified	5	b
21	103	103L03	f	3.4	3	L	11	36	3.6	5	5	10	1	0	0	1	6	5	hli	calcaneus	unossified		b
21	103	103L03	f	3.4	3	L	11	36	3.6	5	5	10	1	0	0	1	6	5	hli	metatarsal	unossified	1	b
21	103	103L03	f	3.4	3	L	11	36	3.6	5	5	10	1	0	0	1	6	5	hli	phalanx middle	unossified	2	b
21	103	103L03	f	3.4	3	L	11	36	3.6	5	5	10	1	0	0	1	6	5	hli	phalanx middle	unossified	3	b
21	103	103L03	f	3.4	3	L	11	36	3.6	5	5	10	1	0	0	1	6	5	hli	phalanx middle	unossified	4	b
21	103	103L03	f	3.4	3	L	11	36	3.6	5	5	10	1	0	0	1	6	5	hli	phalanx middle	unossified	5	b
21	103	103L03	f	3.4	3	L	11	36	3.6	5	5	10	1	0	0	1	6	5	hli	phalanx proximal	unossified	1	b
21	103	103L03	f	3.4	3	L	11	36	3.6	5	5	10	1	0	0	1	6	5	hli	phalanx proximal	unossified	2	b
21	103	103L03	f	3.4	3	L	11	36	3.6	5	5	10	1	0	0	1	6	5	hli	phalanx proximal	unossified	3	b
21	103	103L03	f	3.4	3	L	11	36	3.6	5	5	10	1	0	0	1	6	5	hli	phalanx proximal	unossified	4	b
21	103	103L03	f	3.4	3	L	11	36	3.6	5	5	10	1	0	0	1	6	5	hli	phalanx proximal	unossified	5	b
21	103	103L03	f	3.4	3	L	11	36	3.6	5	5	10	1	0	0	1	6	5	rib	lumbar rib	bilateral		b
21	103	103L03	f	3.4	3	L	11	36	3.6	5	5	10	1	0	0	1	6	5	sku	auditory ossicles	incomplete ossification		b
21	103	103L03	f	3.4	3	L	11	36	3.6	5	5	10	1	0	0	1	6	5	sku	fontanelle	large		b
21	103	103L03	f	3.4	3	L	11	36	3.6	5	5	10	1	0	0	1	6	5	sku	frontal	incomplete ossification		b
21	103	103L03	f	3.4	3	L	11	36	3.6	5	5	10	1	0	0	1	6	5	sku	mandible	incomplete ossification		b
21	103	103L03	f	3.4	3	L	11	36	3.6	5	5	10	1	0	0	1	6	5	sku	parietal	incomplete ossification		b
21	103	103L03	f	3.4	3	L	11	36	3.6	5	5	10	1	0	0	1	6	5	sku	squamosal	incomplete ossification		b
21	103	103L03	f	3.4	3	L	11	36	3.6	5	5	10	1	0	0	1	6	5	sku	supraoccipital	incomplete ossification		b
21	103	103L03	f	3.4	3	L	11	36	3.6	5	5	10	1	0	0	1	6	5	ver	caudal arch	ossified	2	b
21	103	103L03	f	3.4	3	L	11	36	3.6	5	5	10	1	0	0	1	6	5	ver	caudal centrum	ossified	4	b
21	103	103L03	f	3.4	3	L	11	36	3.6	5	5	10	1	0	0	1	6	5	ver	cervical centrum	unossified	1	b
21	103	103L03	f	3.4	3	L	11	36	3.6	5	5	10	1	0	0	1	6	5	ver	cervical centrum	unossified	2	b
21	103	103L03	f	3.4	3	L	11	36	3.6	5	5	10	1	0	0	1	6	5	ver	cervical centrum	unossified	3	b
21	103	103L03	f	3.4	3	L	11	36	3.6	5	5	10	1	0	0	1	6	5	ver	cervical centrum	unossified	4	b
21	103	103L03	f	3.4	3	L	11	36	3.6	5	5	10	1	0	0	1	6	5	ver	cervical centrum	unossified	5	b
21	103	103L03	f	3.4	3	L	11	36	3.6	5	5	10	1	0	0	1	6	5	ver	cervical centrum	unossified	6	b
21	103	103L03	f	3.4	3	L	11	36	3.6	5	5	10	1	0	0	1	6	5	ver	lumbar arch	incomplete ossification	4	b
21	103	103L03	f	3.4	3	L	11	36	3.6	5	5	10	1	0	0	1	6	5	ver	odontoid process	unossified		b
21	103	103L03	f	3.4	3	L	11	36	3.6	5	5	10	1	0	0	1	6	5	y	y	y		b
21	103	103L04	m	3.8	4	L	11	36	3.6	5	5	10	1	0	0	1	6	5	fli	phalanx distal	incomplete ossification	1	b
21	103	103L04	m	3.8	4	L	11	36	3.6	5	5	10	1	0	0	1	6	5	fli	phalanx distal	incomplete ossification	2	b
21	103	103L04	m	3.8	4	L	11	36	3.6	5	5	10	1	0	0	1	6	5	fli	phalanx distal	incomplete ossification	5	b
21	103	103L04	m	3.8	4	L	11	36	3.6	5	5	10	1	0	0	1	6	5	fli	phalanx middle	unossified	2	b
21	103	103L04	m	3.8	4	L	11	36	3.6	5	5	10	1	0	0	1	6	5	fli	phalanx middle	unossified	3	b
21	103	103L04	m	3.8	4	L	11	36	3.6	5	5	10	1	0	0	1	6	5	fli	phalanx middle	unossified	4	b
21	103	103L04	m	3.8	4	L	11	36	3.6	5	5	10	1	0	0	1	6	5	fli	phalanx middle	unossified	5	b
21	103	103L04	m	3.8	4	L	11	36	3.6	5	5	10	1	0	0	1	6	5	fli	phalanx proximal	incomplete ossification	2	b
21	103	103L04	m	3.8	4	L	11	36	3.6	5	5	10	1	0	0	1	6	5	fli	phalanx proximal	incomplete ossification	5	b
21	103	103L04	m	3.8	4	L	11	36	3.6	5	5	10	1	0	0	1	6	5	fli	phalanx proximal	unossified	1	b
21	103	103L04	m	3.8	4	L	11	36	3.6	5	5	10	1	0	0	1	6	5	hli	calcaneus	unossified		b
21	103	103L04	m	3.8	4	L	11	36	3.6	5	5	10	1	0	0	1	6	5	hli	metatarsal	unossified	1	b
21	103	103L04	m	3.8	4	L	11	36	3.6	5	5	10	1	0	0	1	6	5	hli	phalanx middle	unossified	2	b
21	103	103L04	m	3.8	4	L	11	36	3.6	5	5	10	1	0	0	1	6	5	hli	phalanx middle	unossified	3	b
21	103	103L04	m	3.8	4	L	11	36	3.6	5	5	10	1	0	0	1	6	5	hli	phalanx middle	unossified	4	b
21	103	103L04	m	3.8	4	L	11	36	3.6	5	5	10	1	0	0	1	6	5	hli	phalanx middle	unossified	5	b
21	103	103L04	m	3.8	4	L	11	36	3.6	5	5	10	1	0	0	1	6	5	hli	phalanx proximal	unossified	1	b
21	103	103L04	m	3.8	4	L	11	36	3.6	5	5	10	1	0	0	1	6	5	hli	phalanx proximal	unossified	2	b
21	103	103L04	m	3.8	4	L	11	36	3.6	5	5	10	1	0	0	1	6	5	hli	phalanx proximal	unossified	3	b
21	103	103L04	m	3.8	4	L	11	36	3.6	5	5	10	1	0	0	1	6	5	hli	phalanx proximal	unossified	4	b
21	103	103L04	m	3.8	4	L	11	36	3.6	5	5	10	1	0	0	1	6	5	hli	phalanx proximal	unossified	5	b
21	103	103L04	m	3.8	4	L	11	36	3.6	5	5	10	1	0	0	1	6	5	rib	lumbar rib	bilateral		b
21	103	103L04	m	3.8	4	L	11	36	3.6	5	5	10	1	0	0	1	6	5	sku	auditory ossicles	incomplete ossification		b
21	103	103L04	m	3.8	4	L	11	36	3.6	5	5	10	1	0	0	1	6	5	sku	fontanelle	large		b
21	103	103L04	m	3.8	4	L	11	36	3.6	5	5	10	1	0	0	1	6	5	sku	interparietal	incomplete ossification		b
21	103	103L04	m	3.8	4	L	11	36	3.6	5	5	10	1	0	0	1	6	5	sku	mandible	incomplete ossification		b
21	103	103L04	m	3.8	4	L	11	36	3.6	5	5	10	1	0	0	1	6	5	sku	squamosal	incomplete ossification		b
21	103	103L04	m	3.8	4	L	11	36	3.6	5	5	10	1	0	0	1	6	5	sku	supraoccipital	incomplete ossification		b
21	103	103L04	m	3.8	4	L	11	36	3.6	5	5	10	1	0	0	1	6	5	ver	caudal arch	ossified	2	b
21	103	103L04	m	3.8	4	L	11	36	3.6	5	5	10	1	0	0	1	6	5	ver	caudal centrum	ossified	4	b
21	103	103L04	m	3.8	4	L	11	36	3.6	5	5	10	1	0	0	1	6	5	ver	cervical centrum	unossified	1	b
21	103	103L04	m	3.8	4	L	11	36	3.6	5	5	10	1	0	0	1	6	5	ver	cervical centrum	unossified	2	b
21	103	103L04	m	3.8	4	L	11	36	3.6	5	5	10	1	0	0	1	6	5	ver	cervical centrum	unossified	3	b
21	103	103L04	m	3.8	4	L	11	36	3.6	5	5	10	1	0	0	1	6	5	ver	cervical centrum	unossified	4	b
21	103	103L04	m	3.8	4	L	11	36	3.6	5	5	10	1	0	0	1	6	5	ver	lumbar arch	incomplete ossification	4	b
21	103	103L04	m	3.8	4	L	11	36	3.6	5	5	10	1	0	0	1	6	5	ver	odontoid process	unossified		b
21	103	103L04	m	3.8	4	L	11	36	3.6	5	5	10	1	0	0	1	6	5	y	y	y		b
21	103	103L05	m	3.6	5	L	11	36	3.6	5	5	10	1	0	0	1	6	5	fli	phalanx middle	unossified	2	b
21	103	103L05	m	3.6	5	L	11	36	3.6	5	5	10	1	0	0	1	6	5	fli	phalanx middle	unossified	3	b
21	103	103L05	m	3.6	5	L	11	36	3.6	5	5	10	1	0	0	1	6	5	fli	phalanx middle	unossified	4	b
21	103	103L05	m	3.6	5	L	11	36	3.6	5	5	10	1	0	0	1	6	5	fli	phalanx middle	unossified	5	b
21	103	103L05	m	3.6	5	L	11	36	3.6	5	5	10	1	0	0	1	6	5	fli	phalanx proximal	unossified	1	b
21	103	103L05	m	3.6	5	L	11	36	3.6	5	5	10	1	0	0	1	6	5	fli	phalanx proximal	unossified	2	b
21	103	103L05	m	3.6	5	L	11	36	3.6	5	5	10	1	0	0	1	6	5	fli	phalanx proximal	unossified	5	b
21	103	103L05	m	3.6	5	L	11	36	3.6	5	5	10	1	0	0	1	6	5	hli	calcaneus	unossified		b
21	103	103L05	m	3.6	5	L	11	36	3.6	5	5	10	1	0	0	1	6	5	hli	phalanx distal	incomplete ossification	1	b
21	103	103L05	m	3.6	5	L	11	36	3.6	5	5	10	1	0	0	1	6	5	hli	phalanx distal	incomplete ossification	2	b
21	103	103L05	m	3.6	5	L	11	36	3.6	5	5	10	1	0	0	1	6	5	hli	phalanx distal	incomplete ossification	3	b
21	103	103L05	m	3.6	5	L	11	36	3.6	5	5	10	1	0	0	1	6	5	hli	phalanx distal	incomplete ossification	4	b
21	103	103L05	m	3.6	5	L	11	36	3.6	5	5	10	1	0	0	1	6	5	hli	phalanx distal	incomplete ossification	5	b
21	103	103L05	m	3.6	5	L	11	36	3.6	5	5	10	1	0	0	1	6	5	hli	phalanx middle	unossified	2	b
21	103	103L05	m	3.6	5	L	11	36	3.6	5	5	10	1	0	0	1	6	5	hli	phalanx middle	unossified	3	b
21	103	103L05	m	3.6	5	L	11	36	3.6	5	5	10	1	0	0	1	6	5	hli	phalanx middle	unossified	4	b
21	103	103L05	m	3.6	5	L	11	36	3.6	5	5	10	1	0	0	1	6	5	hli	phalanx middle	unossified	5	b
21	103	103L05	m	3.6	5	L	11	36	3.6	5	5	10	1	0	0	1	6	5	hli	phalanx proximal	unossified	1	b
21	103	103L05	m	3.6	5	L	11	36	3.6	5	5	10	1	0	0	1	6	5	hli	phalanx proximal	unossified	2	b
21	103	103L05	m	3.6	5	L	11	36	3.6	5	5	10	1	0	0	1	6	5	hli	phalanx proximal	unossified	3	b
21	103	103L05	m	3.6	5	L	11	36	3.6	5	5	10	1	0	0	1	6	5	hli	phalanx proximal	unossified	4	b
21	103	103L05	m	3.6	5	L	11	36	3.6	5	5	10	1	0	0	1	6	5	hli	phalanx proximal	unossified	5	b
21	103	103L05	m	3.6	5	L	11	36	3.6	5	5	10	1	0	0	1	6	5	rib	lumbar rib	bilateral		b
21	103	103L05	m	3.6	5	L	11	36	3.6	5	5	10	1	0	0	1	6	5	rib	rib	wavy		b	9r,10b,11b,12b
21	103	103L05	m	3.6	5	L	11	36	3.6	5	5	10	1	0	0	1	6	5	sku	auditory ossicles	incomplete ossification		b
21	103	103L05	m	3.6	5	L	11	36	3.6	5	5	10	1	0	0	1	6	5	sku	fontanelle	large		b
21	103	103L05	m	3.6	5	L	11	36	3.6	5	5	10	1	0	0	1	6	5	sku	interparietal	incomplete ossification		b
21	103	103L05	m	3.6	5	L	11	36	3.6	5	5	10	1	0	0	1	6	5	sku	mandible	incomplete ossification		b
21	103	103L05	m	3.6	5	L	11	36	3.6	5	5	10	1	0	0	1	6	5	sku	parietal	incomplete ossification		b
21	103	103L05	m	3.6	5	L	11	36	3.6	5	5	10	1	0	0	1	6	5	sku	squamosal	incomplete ossification		b
21	103	103L05	m	3.6	5	L	11	36	3.6	5	5	10	1	0	0	1	6	5	sku	supraoccipital	incomplete ossification		b
21	103	103L05	m	3.6	5	L	11	36	3.6	5	5	10	1	0	0	1	6	5	ver	caudal arch	ossified	3	b
21	103	103L05	m	3.6	5	L	11	36	3.6	5	5	10	1	0	0	1	6	5	ver	caudal centrum	ossified	5	b
21	103	103L05	m	3.6	5	L	11	36	3.6	5	5	10	1	0	0	1	6	5	ver	cervical centrum	incomplete ossification	1	b
21	103	103L05	m	3.6	5	L	11	36	3.6	5	5	10	1	0	0	1	6	5	ver	cervical centrum	unossified	2	b
21	103	103L05	m	3.6	5	L	11	36	3.6	5	5	10	1	0	0	1	6	5	ver	lumbar arch	incomplete ossification	4	b
21	103	103L05	m	3.6	5	L	11	36	3.6	5	5	10	1	0	0	1	6	5	ver	odontoid process	unossified		b
21	103	103L05	m	3.6	5	L	11	36	3.6	5	5	10	1	0	0	1	6	5	y	y	y		b
21	103	103L06	f	3.5	6	L	11	36	3.6	5	5	10	1	0	0	1	6	5	fli	phalanx distal	incomplete ossification	1	b
21	103	103L06	f	3.5	6	L	11	36	3.6	5	5	10	1	0	0	1	6	5	fli	phalanx distal	incomplete ossification	2	b
21	103	103L06	f	3.5	6	L	11	36	3.6	5	5	10	1	0	0	1	6	5	fli	phalanx distal	incomplete ossification	4	b
21	103	103L06	f	3.5	6	L	11	36	3.6	5	5	10	1	0	0	1	6	5	fli	phalanx distal	incomplete ossification	5	b
21	103	103L06	f	3.5	6	L	11	36	3.6	5	5	10	1	0	0	1	6	5	fli	phalanx middle	unossified	2	b
21	103	103L06	f	3.5	6	L	11	36	3.6	5	5	10	1	0	0	1	6	5	fli	phalanx middle	unossified	3	b
21	103	103L06	f	3.5	6	L	11	36	3.6	5	5	10	1	0	0	1	6	5	fli	phalanx middle	unossified	4	b
21	103	103L06	f	3.5	6	L	11	36	3.6	5	5	10	1	0	0	1	6	5	fli	phalanx middle	unossified	5	b
21	103	103L06	f	3.5	6	L	11	36	3.6	5	5	10	1	0	0	1	6	5	fli	phalanx proximal	unossified	1	b
21	103	103L06	f	3.5	6	L	11	36	3.6	5	5	10	1	0	0	1	6	5	fli	phalanx proximal	unossified	2	b
21	103	103L06	f	3.5	6	L	11	36	3.6	5	5	10	1	0	0	1	6	5	fli	phalanx proximal	unossified	5	b
21	103	103L06	f	3.5	6	L	11	36	3.6	5	5	10	1	0	0	1	6	5	hli	calcaneus	unossified		b
21	103	103L06	f	3.5	6	L	11	36	3.6	5	5	10	1	0	0	1	6	5	hli	metatarsal	unossified	1	b
21	103	103L06	f	3.5	6	L	11	36	3.6	5	5	10	1	0	0	1	6	5	hli	phalanx distal	incomplete ossification	1	b
21	103	103L06	f	3.5	6	L	11	36	3.6	5	5	10	1	0	0	1	6	5	hli	phalanx distal	incomplete ossification	2	b
21	103	103L06	f	3.5	6	L	11	36	3.6	5	5	10	1	0	0	1	6	5	hli	phalanx distal	incomplete ossification	3	b
21	103	103L06	f	3.5	6	L	11	36	3.6	5	5	10	1	0	0	1	6	5	hli	phalanx distal	incomplete ossification	4	b
21	103	103L06	f	3.5	6	L	11	36	3.6	5	5	10	1	0	0	1	6	5	hli	phalanx distal	incomplete ossification	5	b
21	103	103L06	f	3.5	6	L	11	36	3.6	5	5	10	1	0	0	1	6	5	hli	phalanx middle	unossified	2	b
21	103	103L06	f	3.5	6	L	11	36	3.6	5	5	10	1	0	0	1	6	5	hli	phalanx middle	unossified	3	b
21	103	103L06	f	3.5	6	L	11	36	3.6	5	5	10	1	0	0	1	6	5	hli	phalanx middle	unossified	4	b
21	103	103L06	f	3.5	6	L	11	36	3.6	5	5	10	1	0	0	1	6	5	hli	phalanx middle	unossified	5	b
21	103	103L06	f	3.5	6	L	11	36	3.6	5	5	10	1	0	0	1	6	5	hli	phalanx proximal	unossified	1	b
21	103	103L06	f	3.5	6	L	11	36	3.6	5	5	10	1	0	0	1	6	5	hli	phalanx proximal	unossified	2	b
21	103	103L06	f	3.5	6	L	11	36	3.6	5	5	10	1	0	0	1	6	5	hli	phalanx proximal	unossified	3	b
21	103	103L06	f	3.5	6	L	11	36	3.6	5	5	10	1	0	0	1	6	5	hli	phalanx proximal	unossified	4	b
21	103	103L06	f	3.5	6	L	11	36	3.6	5	5	10	1	0	0	1	6	5	hli	phalanx proximal	unossified	5	b
21	103	103L06	f	3.5	6	L	11	36	3.6	5	5	10	1	0	0	1	6	5	rib	lumbar rib	bilateral		b
21	103	103L06	f	3.5	6	L	11	36	3.6	5	5	10	1	0	0	1	6	5	rib	rib	wavy		r	8r,9r,10r,11r,12r
21	103	103L06	f	3.5	6	L	11	36	3.6	5	5	10	1	0	0	1	6	5	sku	auditory ossicles	incomplete ossification		b
21	103	103L06	f	3.5	6	L	11	36	3.6	5	5	10	1	0	0	1	6	5	sku	fontanelle	large		b
21	103	103L06	f	3.5	6	L	11	36	3.6	5	5	10	1	0	0	1	6	5	sku	interparietal	incomplete ossification		b
21	103	103L06	f	3.5	6	L	11	36	3.6	5	5	10	1	0	0	1	6	5	sku	mandible	incomplete ossification		b
21	103	103L06	f	3.5	6	L	11	36	3.6	5	5	10	1	0	0	1	6	5	sku	squamosal	incomplete ossification		b
21	103	103L06	f	3.5	6	L	11	36	3.6	5	5	10	1	0	0	1	6	5	sku	supraoccipital	incomplete ossification		b
21	103	103L06	f	3.5	6	L	11	36	3.6	5	5	10	1	0	0	1	6	5	ste	sternebra	incomplete ossification	6	b
21	103	103L06	f	3.5	6	L	11	36	3.6	5	5	10	1	0	0	1	6	5	ver	caudal arch	ossified	2	b
21	103	103L06	f	3.5	6	L	11	36	3.6	5	5	10	1	0	0	1	6	5	ver	caudal centrum	ossified	4	b
21	103	103L06	f	3.5	6	L	11	36	3.6	5	5	10	1	0	0	1	6	5	ver	cervical centrum	unossified	1	b
21	103	103L06	f	3.5	6	L	11	36	3.6	5	5	10	1	0	0	1	6	5	ver	cervical centrum	unossified	2	b
21	103	103L06	f	3.5	6	L	11	36	3.6	5	5	10	1	0	0	1	6	5	ver	cervical centrum	unossified	3	b
21	103	103L06	f	3.5	6	L	11	36	3.6	5	5	10	1	0	0	1	6	5	ver	cervical centrum	unossified	4	b
21	103	103L06	f	3.5	6	L	11	36	3.6	5	5	10	1	0	0	1	6	5	ver	lumbar arch	incomplete ossification	4	b
21	103	103L06	f	3.5	6	L	11	36	3.6	5	5	10	1	0	0	1	6	5	ver	odontoid process	unossified		b
21	103	103L06	f	3.5	6	L	11	36	3.6	5	5	10	1	0	0	1	6	5	y	y	y		b
21	103	103R02	f	3.5	7	R	11	36	3.6	5	5	10	1	0	0	1	6	5	fli	phalanx distal	incomplete ossification	1	b
21	103	103R02	f	3.5	7	R	11	36	3.6	5	5	10	1	0	0	1	6	5	fli	phalanx distal	incomplete ossification	2	b
21	103	103R02	f	3.5	7	R	11	36	3.6	5	5	10	1	0	0	1	6	5	fli	phalanx distal	incomplete ossification	3	b
21	103	103R02	f	3.5	7	R	11	36	3.6	5	5	10	1	0	0	1	6	5	fli	phalanx distal	incomplete ossification	4	b
21	103	103R02	f	3.5	7	R	11	36	3.6	5	5	10	1	0	0	1	6	5	fli	phalanx distal	incomplete ossification	5	b
21	103	103R02	f	3.5	7	R	11	36	3.6	5	5	10	1	0	0	1	6	5	fli	phalanx middle	unossified	2	b
21	103	103R02	f	3.5	7	R	11	36	3.6	5	5	10	1	0	0	1	6	5	fli	phalanx middle	unossified	3	b
21	103	103R02	f	3.5	7	R	11	36	3.6	5	5	10	1	0	0	1	6	5	fli	phalanx middle	unossified	4	b
21	103	103R02	f	3.5	7	R	11	36	3.6	5	5	10	1	0	0	1	6	5	fli	phalanx middle	unossified	5	b
21	103	103R02	f	3.5	7	R	11	36	3.6	5	5	10	1	0	0	1	6	5	fli	phalanx proximal	incomplete ossification	3	b
21	103	103R02	f	3.5	7	R	11	36	3.6	5	5	10	1	0	0	1	6	5	fli	phalanx proximal	incomplete ossification	4	b
21	103	103R02	f	3.5	7	R	11	36	3.6	5	5	10	1	0	0	1	6	5	fli	phalanx proximal	unossified	1	b
21	103	103R02	f	3.5	7	R	11	36	3.6	5	5	10	1	0	0	1	6	5	fli	phalanx proximal	unossified	2	b
21	103	103R02	f	3.5	7	R	11	36	3.6	5	5	10	1	0	0	1	6	5	fli	phalanx proximal	unossified	5	b
21	103	103R02	f	3.5	7	R	11	36	3.6	5	5	10	1	0	0	1	6	5	hli	calcaneus	unossified		b
21	103	103R02	f	3.5	7	R	11	36	3.6	5	5	10	1	0	0	1	6	5	hli	metatarsal	unossified	1	b
21	103	103R02	f	3.5	7	R	11	36	3.6	5	5	10	1	0	0	1	6	5	hli	phalanx middle	unossified	2	b
21	103	103R02	f	3.5	7	R	11	36	3.6	5	5	10	1	0	0	1	6	5	hli	phalanx middle	unossified	3	b
21	103	103R02	f	3.5	7	R	11	36	3.6	5	5	10	1	0	0	1	6	5	hli	phalanx middle	unossified	4	b
21	103	103R02	f	3.5	7	R	11	36	3.6	5	5	10	1	0	0	1	6	5	hli	phalanx middle	unossified	5	b
21	103	103R02	f	3.5	7	R	11	36	3.6	5	5	10	1	0	0	1	6	5	hli	phalanx proximal	unossified	1	b
21	103	103R02	f	3.5	7	R	11	36	3.6	5	5	10	1	0	0	1	6	5	hli	phalanx proximal	unossified	2	b
21	103	103R02	f	3.5	7	R	11	36	3.6	5	5	10	1	0	0	1	6	5	hli	phalanx proximal	unossified	2	b
21	103	103R02	f	3.5	7	R	11	36	3.6	5	5	10	1	0	0	1	6	5	hli	phalanx proximal	unossified	3	b
21	103	103R02	f	3.5	7	R	11	36	3.6	5	5	10	1	0	0	1	6	5	hli	phalanx proximal	unossified	3	b
21	103	103R02	f	3.5	7	R	11	36	3.6	5	5	10	1	0	0	1	6	5	hli	phalanx proximal	unossified	4	b
21	103	103R02	f	3.5	7	R	11	36	3.6	5	5	10	1	0	0	1	6	5	hli	phalanx proximal	unossified	4	b
21	103	103R02	f	3.5	7	R	11	36	3.6	5	5	10	1	0	0	1	6	5	hli	phalanx proximal	unossified	5	b
21	103	103R02	f	3.5	7	R	11	36	3.6	5	5	10	1	0	0	1	6	5	hli	phalanx proximal	unossified	5	b
21	103	103R02	f	3.5	7	R	11	36	3.6	5	5	10	1	0	0	1	6	5	rib	lumbar rib	bilateral		b
21	103	103R02	f	3.5	7	R	11	36	3.6	5	5	10	1	0	0	1	6	5	sku	auditory ossicles	incomplete ossification		b
21	103	103R02	f	3.5	7	R	11	36	3.6	5	5	10	1	0	0	1	6	5	sku	fontanelle	large		b
21	103	103R02	f	3.5	7	R	11	36	3.6	5	5	10	1	0	0	1	6	5	sku	frontal	incomplete ossification		b
21	103	103R02	f	3.5	7	R	11	36	3.6	5	5	10	1	0	0	1	6	5	sku	interparietal	incomplete ossification		b
21	103	103R02	f	3.5	7	R	11	36	3.6	5	5	10	1	0	0	1	6	5	sku	mandible	incomplete ossification		b
21	103	103R02	f	3.5	7	R	11	36	3.6	5	5	10	1	0	0	1	6	5	sku	parietal	incomplete ossification		b
21	103	103R02	f	3.5	7	R	11	36	3.6	5	5	10	1	0	0	1	6	5	sku	squamosal	incomplete ossification		b
21	103	103R02	f	3.5	7	R	11	36	3.6	5	5	10	1	0	0	1	6	5	sku	supraoccipital	incomplete ossification		b
21	103	103R02	f	3.5	7	R	11	36	3.6	5	5	10	1	0	0	1	6	5	ver	caudal arch	ossified	2	b
21	103	103R02	f	3.5	7	R	11	36	3.6	5	5	10	1	0	0	1	6	5	ver	caudal centrum	ossified	4	b
21	103	103R02	f	3.5	7	R	11	36	3.6	5	5	10	1	0	0	1	6	5	ver	cervical centrum	unossified	1	b
21	103	103R02	f	3.5	7	R	11	36	3.6	5	5	10	1	0	0	1	6	5	ver	cervical centrum	unossified	2	b
21	103	103R02	f	3.5	7	R	11	36	3.6	5	5	10	1	0	0	1	6	5	ver	cervical centrum	unossified	3	b
21	103	103R02	f	3.5	7	R	11	36	3.6	5	5	10	1	0	0	1	6	5	ver	cervical centrum	unossified	4	b
21	103	103R02	f	3.5	7	R	11	36	3.6	5	5	10	1	0	0	1	6	5	ver	lumbar arch	incomplete ossification	4	b
21	103	103R02	f	3.5	7	R	11	36	3.6	5	5	10	1	0	0	1	6	5	ver	odontoid process	unossified		b
21	103	103R02	f	3.5	7	R	11	36	3.6	5	5	10	1	0	0	1	6	5	y	y	y		b
21	103	103R03	m	3.8	8	R	11	36	3.6	5	5	10	1	0	0	1	6	5	fli	phalanx distal	incomplete ossification	1	b
21	103	103R03	m	3.8	8	R	11	36	3.6	5	5	10	1	0	0	1	6	5	fli	phalanx distal	incomplete ossification	2	b
21	103	103R03	m	3.8	8	R	11	36	3.6	5	5	10	1	0	0	1	6	5	fli	phalanx distal	incomplete ossification	4	b
21	103	103R03	m	3.8	8	R	11	36	3.6	5	5	10	1	0	0	1	6	5	fli	phalanx distal	incomplete ossification	5	b
21	103	103R03	m	3.8	8	R	11	36	3.6	5	5	10	1	0	0	1	6	5	fli	phalanx middle	unossified	2	b
21	103	103R03	m	3.8	8	R	11	36	3.6	5	5	10	1	0	0	1	6	5	fli	phalanx middle	unossified	3	b
21	103	103R03	m	3.8	8	R	11	36	3.6	5	5	10	1	0	0	1	6	5	fli	phalanx middle	unossified	4	b
21	103	103R03	m	3.8	8	R	11	36	3.6	5	5	10	1	0	0	1	6	5	fli	phalanx middle	unossified	5	b
21	103	103R03	m	3.8	8	R	11	36	3.6	5	5	10	1	0	0	1	6	5	fli	phalanx proximal	incomplete ossification	2	b
21	103	103R03	m	3.8	8	R	11	36	3.6	5	5	10	1	0	0	1	6	5	fli	phalanx proximal	incomplete ossification	5	b
21	103	103R03	m	3.8	8	R	11	36	3.6	5	5	10	1	0	0	1	6	5	fli	phalanx proximal	unossified	1	b
21	103	103R03	m	3.8	8	R	11	36	3.6	5	5	10	1	0	0	1	6	5	hli	calcaneus	unossified		b
21	103	103R03	m	3.8	8	R	11	36	3.6	5	5	10	1	0	0	1	6	5	hli	metatarsal	unossified	1	b
21	103	103R03	m	3.8	8	R	11	36	3.6	5	5	10	1	0	0	1	6	5	hli	phalanx distal	incomplete ossification	1	b
21	103	103R03	m	3.8	8	R	11	36	3.6	5	5	10	1	0	0	1	6	5	hli	phalanx distal	incomplete ossification	2	b
21	103	103R03	m	3.8	8	R	11	36	3.6	5	5	10	1	0	0	1	6	5	hli	phalanx distal	incomplete ossification	3	b
21	103	103R03	m	3.8	8	R	11	36	3.6	5	5	10	1	0	0	1	6	5	hli	phalanx distal	incomplete ossification	4	b
21	103	103R03	m	3.8	8	R	11	36	3.6	5	5	10	1	0	0	1	6	5	hli	phalanx distal	incomplete ossification	5	b
21	103	103R03	m	3.8	8	R	11	36	3.6	5	5	10	1	0	0	1	6	5	hli	phalanx middle	unossified	2	b
21	103	103R03	m	3.8	8	R	11	36	3.6	5	5	10	1	0	0	1	6	5	hli	phalanx middle	unossified	3	b
21	103	103R03	m	3.8	8	R	11	36	3.6	5	5	10	1	0	0	1	6	5	hli	phalanx middle	unossified	4	b
21	103	103R03	m	3.8	8	R	11	36	3.6	5	5	10	1	0	0	1	6	5	hli	phalanx middle	unossified	5	b
21	103	103R03	m	3.8	8	R	11	36	3.6	5	5	10	1	0	0	1	6	5	hli	phalanx proximal	unossified	1	b
21	103	103R03	m	3.8	8	R	11	36	3.6	5	5	10	1	0	0	1	6	5	hli	phalanx proximal	unossified	2	b
21	103	103R03	m	3.8	8	R	11	36	3.6	5	5	10	1	0	0	1	6	5	hli	phalanx proximal	unossified	3	b
21	103	103R03	m	3.8	8	R	11	36	3.6	5	5	10	1	0	0	1	6	5	hli	phalanx proximal	unossified	4	b
21	103	103R03	m	3.8	8	R	11	36	3.6	5	5	10	1	0	0	1	6	5	hli	phalanx proximal	unossified	5	b
21	103	103R03	m	3.8	8	R	11	36	3.6	5	5	10	1	0	0	1	6	5	sku	auditory ossicles	incomplete ossification		b
21	103	103R03	m	3.8	8	R	11	36	3.6	5	5	10	1	0	0	1	6	5	sku	fontanelle	large		b
21	103	103R03	m	3.8	8	R	11	36	3.6	5	5	10	1	0	0	1	6	5	sku	mandible	incomplete ossification		b
21	103	103R03	m	3.8	8	R	11	36	3.6	5	5	10	1	0	0	1	6	5	sku	squamosal	incomplete ossification		b
21	103	103R03	m	3.8	8	R	11	36	3.6	5	5	10	1	0	0	1	6	5	sku	supraoccipital	incomplete ossification		b
21	103	103R03	m	3.8	8	R	11	36	3.6	5	5	10	1	0	0	1	6	5	ver	caudal arch	ossified	2	b
21	103	103R03	m	3.8	8	R	11	36	3.6	5	5	10	1	0	0	1	6	5	ver	caudal centrum	ossified	5	b
21	103	103R03	m	3.8	8	R	11	36	3.6	5	5	10	1	0	0	1	6	5	ver	cervical centrum	unossified	1	b
21	103	103R03	m	3.8	8	R	11	36	3.6	5	5	10	1	0	0	1	6	5	ver	cervical centrum	unossified	2	b
21	103	103R03	m	3.8	8	R	11	36	3.6	5	5	10	1	0	0	1	6	5	ver	cervical centrum	unossified	3	b
21	103	103R03	m	3.8	8	R	11	36	3.6	5	5	10	1	0	0	1	6	5	ver	lumbar arch	incomplete ossification	4	b
21	103	103R03	m	3.8	8	R	11	36	3.6	5	5	10	1	0	0	1	6	5	ver	odontoid process	unossified		b
21	103	103R03	m	3.8	8	R	11	36	3.6	5	5	10	1	0	0	1	6	5	y	y	y		b
21	103	103R04	m	4	9	R	11	36	3.6	5	5	10	1	0	0	1	6	5	fli	phalanx distal	incomplete ossification	1	b
21	103	103R04	m	4	9	R	11	36	3.6	5	5	10	1	0	0	1	6	5	fli	phalanx distal	incomplete ossification	2	b
21	103	103R04	m	4	9	R	11	36	3.6	5	5	10	1	0	0	1	6	5	fli	phalanx distal	incomplete ossification	4	b
21	103	103R04	m	4	9	R	11	36	3.6	5	5	10	1	0	0	1	6	5	fli	phalanx distal	incomplete ossification	5	b
21	103	103R04	m	4	9	R	11	36	3.6	5	5	10	1	0	0	1	6	5	fli	phalanx middle	unossified	2	b
21	103	103R04	m	4	9	R	11	36	3.6	5	5	10	1	0	0	1	6	5	fli	phalanx middle	unossified	3	b
21	103	103R04	m	4	9	R	11	36	3.6	5	5	10	1	0	0	1	6	5	fli	phalanx middle	unossified	4	b
21	103	103R04	m	4	9	R	11	36	3.6	5	5	10	1	0	0	1	6	5	fli	phalanx middle	unossified	5	b
21	103	103R04	m	4	9	R	11	36	3.6	5	5	10	1	0	0	1	6	5	fli	phalanx proximal	unossified	1	b
21	103	103R04	m	4	9	R	11	36	3.6	5	5	10	1	0	0	1	6	5	fli	phalanx proximal	unossified	2	b
21	103	103R04	m	4	9	R	11	36	3.6	5	5	10	1	0	0	1	6	5	fli	phalanx proximal	unossified	5	b
21	103	103R04	m	4	9	R	11	36	3.6	5	5	10	1	0	0	1	6	5	hli	calcaneus	unossified		b
21	103	103R04	m	4	9	R	11	36	3.6	5	5	10	1	0	0	1	6	5	hli	metatarsal	unossified	1	b
21	103	103R04	m	4	9	R	11	36	3.6	5	5	10	1	0	0	1	6	5	hli	phalanx distal	incomplete ossification	1	b
21	103	103R04	m	4	9	R	11	36	3.6	5	5	10	1	0	0	1	6	5	hli	phalanx distal	incomplete ossification	2	b
21	103	103R04	m	4	9	R	11	36	3.6	5	5	10	1	0	0	1	6	5	hli	phalanx distal	incomplete ossification	3	b
21	103	103R04	m	4	9	R	11	36	3.6	5	5	10	1	0	0	1	6	5	hli	phalanx distal	incomplete ossification	4	b
21	103	103R04	m	4	9	R	11	36	3.6	5	5	10	1	0	0	1	6	5	hli	phalanx distal	incomplete ossification	5	b
21	103	103R04	m	4	9	R	11	36	3.6	5	5	10	1	0	0	1	6	5	hli	phalanx middle	unossified	2	b
21	103	103R04	m	4	9	R	11	36	3.6	5	5	10	1	0	0	1	6	5	hli	phalanx middle	unossified	3	b
21	103	103R04	m	4	9	R	11	36	3.6	5	5	10	1	0	0	1	6	5	hli	phalanx middle	unossified	4	b
21	103	103R04	m	4	9	R	11	36	3.6	5	5	10	1	0	0	1	6	5	hli	phalanx middle	unossified	5	b
21	103	103R04	m	4	9	R	11	36	3.6	5	5	10	1	0	0	1	6	5	hli	phalanx proximal	unossified	1	b
21	103	103R04	m	4	9	R	11	36	3.6	5	5	10	1	0	0	1	6	5	hli	phalanx proximal	unossified	2	b
21	103	103R04	m	4	9	R	11	36	3.6	5	5	10	1	0	0	1	6	5	hli	phalanx proximal	unossified	3	b
21	103	103R04	m	4	9	R	11	36	3.6	5	5	10	1	0	0	1	6	5	hli	phalanx proximal	unossified	4	b
21	103	103R04	m	4	9	R	11	36	3.6	5	5	10	1	0	0	1	6	5	hli	phalanx proximal	unossified	5	b
21	103	103R04	m	4	9	R	11	36	3.6	5	5	10	1	0	0	1	6	5	rib	lumbar rib	bilateral		b
21	103	103R04	m	4	9	R	11	36	3.6	5	5	10	1	0	0	1	6	5	sku	auditory ossicles	incomplete ossification		b
21	103	103R04	m	4	9	R	11	36	3.6	5	5	10	1	0	0	1	6	5	sku	fontanelle	large		b
21	103	103R04	m	4	9	R	11	36	3.6	5	5	10	1	0	0	1	6	5	sku	frontal	incomplete ossification		b
21	103	103R04	m	4	9	R	11	36	3.6	5	5	10	1	0	0	1	6	5	sku	interparietal	incomplete ossification		b
21	103	103R04	m	4	9	R	11	36	3.6	5	5	10	1	0	0	1	6	5	sku	mandible	incomplete ossification		b
21	103	103R04	m	4	9	R	11	36	3.6	5	5	10	1	0	0	1	6	5	sku	parietal	incomplete ossification		b
21	103	103R04	m	4	9	R	11	36	3.6	5	5	10	1	0	0	1	6	5	sku	squamosal	incomplete ossification		b
21	103	103R04	m	4	9	R	11	36	3.6	5	5	10	1	0	0	1	6	5	sku	supraoccipital	incomplete ossification		b
21	103	103R04	m	4	9	R	11	36	3.6	5	5	10	1	0	0	1	6	5	ver	caudal arch	ossified	2	b
21	103	103R04	m	4	9	R	11	36	3.6	5	5	10	1	0	0	1	6	5	ver	caudal centrum	ossified	5	b
21	103	103R04	m	4	9	R	11	36	3.6	5	5	10	1	0	0	1	6	5	ver	cervical centrum	incomplete ossification	1	b
21	103	103R04	m	4	9	R	11	36	3.6	5	5	10	1	0	0	1	6	5	ver	cervical centrum	unossified	2	b
21	103	103R04	m	4	9	R	11	36	3.6	5	5	10	1	0	0	1	6	5	ver	cervical centrum	unossified	3	b
21	103	103R04	m	4	9	R	11	36	3.6	5	5	10	1	0	0	1	6	5	ver	lumbar arch	incomplete ossification	4	b
21	103	103R04	m	4	9	R	11	36	3.6	5	5	10	1	0	0	1	6	5	ver	odontoid process	unossified		b
21	103	103R04	m	4	9	R	11	36	3.6	5	5	10	1	0	0	1	6	5	y	y	y		b
21	103	103R05	f	3.9	10	R	11	36	3.6	5	5	10	1	0	0	1	6	5	fli	phalanx distal	incomplete ossification	1	b
21	103	103R05	f	3.9	10	R	11	36	3.6	5	5	10	1	0	0	1	6	5	fli	phalanx distal	incomplete ossification	5	b
21	103	103R05	f	3.9	10	R	11	36	3.6	5	5	10	1	0	0	1	6	5	fli	phalanx middle	unossified	2	b
21	103	103R05	f	3.9	10	R	11	36	3.6	5	5	10	1	0	0	1	6	5	fli	phalanx middle	unossified	3	b
21	103	103R05	f	3.9	10	R	11	36	3.6	5	5	10	1	0	0	1	6	5	fli	phalanx middle	unossified	4	b
21	103	103R05	f	3.9	10	R	11	36	3.6	5	5	10	1	0	0	1	6	5	fli	phalanx middle	unossified	5	b
21	103	103R05	f	3.9	10	R	11	36	3.6	5	5	10	1	0	0	1	6	5	fli	phalanx proximal	unossified	1	b
21	103	103R05	f	3.9	10	R	11	36	3.6	5	5	10	1	0	0	1	6	5	fli	phalanx proximal	unossified	2	b
21	103	103R05	f	3.9	10	R	11	36	3.6	5	5	10	1	0	0	1	6	5	fli	phalanx proximal	unossified	5	b
21	103	103R05	f	3.9	10	R	11	36	3.6	5	5	10	1	0	0	1	6	5	hli	calcaneus	unossified		b
21	103	103R05	f	3.9	10	R	11	36	3.6	5	5	10	1	0	0	1	6	5	hli	metatarsal	unossified	1	b
21	103	103R05	f	3.9	10	R	11	36	3.6	5	5	10	1	0	0	1	6	5	hli	phalanx distal	incomplete ossification	1	b
21	103	103R05	f	3.9	10	R	11	36	3.6	5	5	10	1	0	0	1	6	5	hli	phalanx distal	incomplete ossification	2	b
21	103	103R05	f	3.9	10	R	11	36	3.6	5	5	10	1	0	0	1	6	5	hli	phalanx distal	incomplete ossification	3	b
21	103	103R05	f	3.9	10	R	11	36	3.6	5	5	10	1	0	0	1	6	5	hli	phalanx distal	incomplete ossification	4	b
21	103	103R05	f	3.9	10	R	11	36	3.6	5	5	10	1	0	0	1	6	5	hli	phalanx distal	incomplete ossification	5	b
21	103	103R05	f	3.9	10	R	11	36	3.6	5	5	10	1	0	0	1	6	5	hli	phalanx middle	unossified	2	b
21	103	103R05	f	3.9	10	R	11	36	3.6	5	5	10	1	0	0	1	6	5	hli	phalanx middle	unossified	3	b
21	103	103R05	f	3.9	10	R	11	36	3.6	5	5	10	1	0	0	1	6	5	hli	phalanx middle	unossified	4	b
21	103	103R05	f	3.9	10	R	11	36	3.6	5	5	10	1	0	0	1	6	5	hli	phalanx middle	unossified	5	b
21	103	103R05	f	3.9	10	R	11	36	3.6	5	5	10	1	0	0	1	6	5	hli	phalanx proximal	unossified	1	b
21	103	103R05	f	3.9	10	R	11	36	3.6	5	5	10	1	0	0	1	6	5	hli	phalanx proximal	unossified	2	b
21	103	103R05	f	3.9	10	R	11	36	3.6	5	5	10	1	0	0	1	6	5	hli	phalanx proximal	unossified	3	b
21	103	103R05	f	3.9	10	R	11	36	3.6	5	5	10	1	0	0	1	6	5	hli	phalanx proximal	unossified	4	b
21	103	103R05	f	3.9	10	R	11	36	3.6	5	5	10	1	0	0	1	6	5	hli	phalanx proximal	unossified	5	b
21	103	103R05	f	3.9	10	R	11	36	3.6	5	5	10	1	0	0	1	6	5	rib	lumbar rib	bilateral		b
21	103	103R05	f	3.9	10	R	11	36	3.6	5	5	10	1	0	0	1	6	5	sku	auditory ossicles	incomplete ossification		b
21	103	103R05	f	3.9	10	R	11	36	3.6	5	5	10	1	0	0	1	6	5	sku	fontanelle	large		b
21	103	103R05	f	3.9	10	R	11	36	3.6	5	5	10	1	0	0	1	6	5	sku	mandible	incomplete ossification		b
21	103	103R05	f	3.9	10	R	11	36	3.6	5	5	10	1	0	0	1	6	5	sku	squamosal	incomplete ossification		b
21	103	103R05	f	3.9	10	R	11	36	3.6	5	5	10	1	0	0	1	6	5	sku	supraoccipital	incomplete ossification		b
21	103	103R05	f	3.9	10	R	11	36	3.6	5	5	10	1	0	0	1	6	5	ver	caudal arch	ossified	2	b
21	103	103R05	f	3.9	10	R	11	36	3.6	5	5	10	1	0	0	1	6	5	ver	caudal centrum	ossified	5	b
21	103	103R05	f	3.9	10	R	11	36	3.6	5	5	10	1	0	0	1	6	5	ver	cervical centrum	unossified	1	b
21	103	103R05	f	3.9	10	R	11	36	3.6	5	5	10	1	0	0	1	6	5	ver	cervical centrum	unossified	2	b
21	103	103R05	f	3.9	10	R	11	36	3.6	5	5	10	1	0	0	1	6	5	ver	cervical centrum	unossified	4	b
21	103	103R05	f	3.9	10	R	11	36	3.6	5	5	10	1	0	0	1	6	5	ver	lumbar arch	incomplete ossification	4	b
21	103	103R05	f	3.9	10	R	11	36	3.6	5	5	10	1	0	0	1	6	5	y	y	y		b
21	104	104L01	m	3.8	1	L	10	36.3	3.63	5	5	10	0	0	0	0	4	6	fli	phalanx distal	incomplete ossification	1	b
21	104	104L01	m	3.8	1	L	10	36.3	3.63	5	5	10	0	0	0	0	4	6	fli	phalanx distal	incomplete ossification	2	l
21	104	104L01	m	3.8	1	L	10	36.3	3.63	5	5	10	0	0	0	0	4	6	fli	phalanx distal	incomplete ossification	5	b
21	104	104L01	m	3.8	1	L	10	36.3	3.63	5	5	10	0	0	0	0	4	6	fli	phalanx middle	unossified	2	b
21	104	104L01	m	3.8	1	L	10	36.3	3.63	5	5	10	0	0	0	0	4	6	fli	phalanx middle	unossified	3	b
21	104	104L01	m	3.8	1	L	10	36.3	3.63	5	5	10	0	0	0	0	4	6	fli	phalanx middle	unossified	4	b
21	104	104L01	m	3.8	1	L	10	36.3	3.63	5	5	10	0	0	0	0	4	6	fli	phalanx middle	unossified	5	b
21	104	104L01	m	3.8	1	L	10	36.3	3.63	5	5	10	0	0	0	0	4	6	fli	phalanx proximal	incomplete ossification	2	b
21	104	104L01	m	3.8	1	L	10	36.3	3.63	5	5	10	0	0	0	0	4	6	fli	phalanx proximal	incomplete ossification	3	l
21	104	104L01	m	3.8	1	L	10	36.3	3.63	5	5	10	0	0	0	0	4	6	fli	phalanx proximal	incomplete ossification	4	b
21	104	104L01	m	3.8	1	L	10	36.3	3.63	5	5	10	0	0	0	0	4	6	fli	phalanx proximal	incomplete ossification	5	b
21	104	104L01	m	3.8	1	L	10	36.3	3.63	5	5	10	0	0	0	0	4	6	fli	phalanx proximal	unossified	1	b
21	104	104L01	m	3.8	1	L	10	36.3	3.63	5	5	10	0	0	0	0	4	6	hli	calcaneus	unossified		b
21	104	104L01	m	3.8	1	L	10	36.3	3.63	5	5	10	0	0	0	0	4	6	hli	metatarsal	unossified	1	b
21	104	104L01	m	3.8	1	L	10	36.3	3.63	5	5	10	0	0	0	0	4	6	hli	phalanx distal	incomplete ossification	1	b
21	104	104L01	m	3.8	1	L	10	36.3	3.63	5	5	10	0	0	0	0	4	6	hli	phalanx distal	incomplete ossification	2	b
21	104	104L01	m	3.8	1	L	10	36.3	3.63	5	5	10	0	0	0	0	4	6	hli	phalanx distal	incomplete ossification	3	b
21	104	104L01	m	3.8	1	L	10	36.3	3.63	5	5	10	0	0	0	0	4	6	hli	phalanx distal	incomplete ossification	4	b
21	104	104L01	m	3.8	1	L	10	36.3	3.63	5	5	10	0	0	0	0	4	6	hli	phalanx distal	incomplete ossification	5	b
21	104	104L01	m	3.8	1	L	10	36.3	3.63	5	5	10	0	0	0	0	4	6	hli	phalanx middle	unossified	2	b
21	104	104L01	m	3.8	1	L	10	36.3	3.63	5	5	10	0	0	0	0	4	6	hli	phalanx middle	unossified	3	b
21	104	104L01	m	3.8	1	L	10	36.3	3.63	5	5	10	0	0	0	0	4	6	hli	phalanx middle	unossified	4	b
21	104	104L01	m	3.8	1	L	10	36.3	3.63	5	5	10	0	0	0	0	4	6	hli	phalanx middle	unossified	5	b
21	104	104L01	m	3.8	1	L	10	36.3	3.63	5	5	10	0	0	0	0	4	6	hli	phalanx proximal	unossified	1	b
21	104	104L01	m	3.8	1	L	10	36.3	3.63	5	5	10	0	0	0	0	4	6	hli	phalanx proximal	unossified	2	b
21	104	104L01	m	3.8	1	L	10	36.3	3.63	5	5	10	0	0	0	0	4	6	hli	phalanx proximal	unossified	3	b
21	104	104L01	m	3.8	1	L	10	36.3	3.63	5	5	10	0	0	0	0	4	6	hli	phalanx proximal	unossified	4	b
21	104	104L01	m	3.8	1	L	10	36.3	3.63	5	5	10	0	0	0	0	4	6	hli	phalanx proximal	unossified	5	b
21	104	104L01	m	3.8	1	L	10	36.3	3.63	5	5	10	0	0	0	0	4	6	rib	lumbar rib	left		l
21	104	104L01	m	3.8	1	L	10	36.3	3.63	5	5	10	0	0	0	0	4	6	sku	auditory ossicles	incomplete ossification		b
21	104	104L01	m	3.8	1	L	10	36.3	3.63	5	5	10	0	0	0	0	4	6	sku	fontanelle	large		b
21	104	104L01	m	3.8	1	L	10	36.3	3.63	5	5	10	0	0	0	0	4	6	sku	frontal	incomplete ossification		b
21	104	104L01	m	3.8	1	L	10	36.3	3.63	5	5	10	0	0	0	0	4	6	sku	interparietal	incomplete ossification		b
21	104	104L01	m	3.8	1	L	10	36.3	3.63	5	5	10	0	0	0	0	4	6	sku	mandible	incomplete ossification		b
21	104	104L01	m	3.8	1	L	10	36.3	3.63	5	5	10	0	0	0	0	4	6	sku	parietal	incomplete ossification		b
21	104	104L01	m	3.8	1	L	10	36.3	3.63	5	5	10	0	0	0	0	4	6	sku	squamosal	incomplete ossification		b
21	104	104L01	m	3.8	1	L	10	36.3	3.63	5	5	10	0	0	0	0	4	6	sku	supraoccipital	incomplete ossification		b
21	104	104L01	m	3.8	1	L	10	36.3	3.63	5	5	10	0	0	0	0	4	6	ste	sternebra	incomplete ossification	6	b
21	104	104L01	m	3.8	1	L	10	36.3	3.63	5	5	10	0	0	0	0	4	6	ver	caudal arch	ossified	2	b
21	104	104L01	m	3.8	1	L	10	36.3	3.63	5	5	10	0	0	0	0	4	6	ver	caudal centrum	ossified	4	b
21	104	104L01	m	3.8	1	L	10	36.3	3.63	5	5	10	0	0	0	0	4	6	ver	cervical centrum	unossified	1	b
21	104	104L01	m	3.8	1	L	10	36.3	3.63	5	5	10	0	0	0	0	4	6	ver	cervical centrum	unossified	2	b
21	104	104L01	m	3.8	1	L	10	36.3	3.63	5	5	10	0	0	0	0	4	6	ver	cervical centrum	unossified	3	b
21	104	104L01	m	3.8	1	L	10	36.3	3.63	5	5	10	0	0	0	0	4	6	ver	lumbar arch	incomplete ossification	4	b
21	104	104L01	m	3.8	1	L	10	36.3	3.63	5	5	10	0	0	0	0	4	6	ver	odontoid process	unossified		b
21	104	104L01	m	3.8	1	L	10	36.3	3.63	5	5	10	0	0	0	0	4	6	y	y	y		b
21	104	104L02	m	3.7	2	L	10	36.3	3.63	5	5	10	0	0	0	0	4	6	fli	phalanx distal	incomplete ossification	1	b
21	104	104L02	m	3.7	2	L	10	36.3	3.63	5	5	10	0	0	0	0	4	6	fli	phalanx distal	incomplete ossification	2	b
21	104	104L02	m	3.7	2	L	10	36.3	3.63	5	5	10	0	0	0	0	4	6	fli	phalanx distal	incomplete ossification	4	b
21	104	104L02	m	3.7	2	L	10	36.3	3.63	5	5	10	0	0	0	0	4	6	fli	phalanx distal	incomplete ossification	5	b
21	104	104L02	m	3.7	2	L	10	36.3	3.63	5	5	10	0	0	0	0	4	6	fli	phalanx middle	unossified	2	b
21	104	104L02	m	3.7	2	L	10	36.3	3.63	5	5	10	0	0	0	0	4	6	fli	phalanx middle	unossified	3	b
21	104	104L02	m	3.7	2	L	10	36.3	3.63	5	5	10	0	0	0	0	4	6	fli	phalanx middle	unossified	4	b
21	104	104L02	m	3.7	2	L	10	36.3	3.63	5	5	10	0	0	0	0	4	6	fli	phalanx middle	unossified	5	b
21	104	104L02	m	3.7	2	L	10	36.3	3.63	5	5	10	0	0	0	0	4	6	fli	phalanx proximal	incomplete ossification	2	b
21	104	104L02	m	3.7	2	L	10	36.3	3.63	5	5	10	0	0	0	0	4	6	fli	phalanx proximal	incomplete ossification	5	b
21	104	104L02	m	3.7	2	L	10	36.3	3.63	5	5	10	0	0	0	0	4	6	fli	phalanx proximal	unossified	1	b
21	104	104L02	m	3.7	2	L	10	36.3	3.63	5	5	10	0	0	0	0	4	6	hli	calcaneus	unossified		b
21	104	104L02	m	3.7	2	L	10	36.3	3.63	5	5	10	0	0	0	0	4	6	hli	metatarsal	unossified	1	b
21	104	104L02	m	3.7	2	L	10	36.3	3.63	5	5	10	0	0	0	0	4	6	hli	phalanx distal	incomplete ossification	1	b
21	104	104L02	m	3.7	2	L	10	36.3	3.63	5	5	10	0	0	0	0	4	6	hli	phalanx distal	incomplete ossification	2	b
21	104	104L02	m	3.7	2	L	10	36.3	3.63	5	5	10	0	0	0	0	4	6	hli	phalanx distal	incomplete ossification	3	b
21	104	104L02	m	3.7	2	L	10	36.3	3.63	5	5	10	0	0	0	0	4	6	hli	phalanx distal	incomplete ossification	4	b
21	104	104L02	m	3.7	2	L	10	36.3	3.63	5	5	10	0	0	0	0	4	6	hli	phalanx distal	incomplete ossification	5	b
21	104	104L02	m	3.7	2	L	10	36.3	3.63	5	5	10	0	0	0	0	4	6	hli	phalanx middle	unossified	2	b
21	104	104L02	m	3.7	2	L	10	36.3	3.63	5	5	10	0	0	0	0	4	6	hli	phalanx middle	unossified	3	b
21	104	104L02	m	3.7	2	L	10	36.3	3.63	5	5	10	0	0	0	0	4	6	hli	phalanx middle	unossified	4	b
21	104	104L02	m	3.7	2	L	10	36.3	3.63	5	5	10	0	0	0	0	4	6	hli	phalanx middle	unossified	5	b
21	104	104L02	m	3.7	2	L	10	36.3	3.63	5	5	10	0	0	0	0	4	6	hli	phalanx proximal	incomplete ossification	2	b
21	104	104L02	m	3.7	2	L	10	36.3	3.63	5	5	10	0	0	0	0	4	6	hli	phalanx proximal	incomplete ossification	3	b
21	104	104L02	m	3.7	2	L	10	36.3	3.63	5	5	10	0	0	0	0	4	6	hli	phalanx proximal	incomplete ossification	4	b
21	104	104L02	m	3.7	2	L	10	36.3	3.63	5	5	10	0	0	0	0	4	6	hli	phalanx proximal	incomplete ossification	5	b
21	104	104L02	m	3.7	2	L	10	36.3	3.63	5	5	10	0	0	0	0	4	6	hli	phalanx proximal	unossified	1	b
21	104	104L02	m	3.7	2	L	10	36.3	3.63	5	5	10	0	0	0	0	4	6	rib	lumbar rib	bilateral		b
21	104	104L02	m	3.7	2	L	10	36.3	3.63	5	5	10	0	0	0	0	4	6	sku	auditory ossicles	incomplete ossification		b
21	104	104L02	m	3.7	2	L	10	36.3	3.63	5	5	10	0	0	0	0	4	6	sku	fontanelle	large		b
21	104	104L02	m	3.7	2	L	10	36.3	3.63	5	5	10	0	0	0	0	4	6	sku	interparietal	incomplete ossification		b
21	104	104L02	m	3.7	2	L	10	36.3	3.63	5	5	10	0	0	0	0	4	6	sku	mandible	incomplete ossification		l
21	104	104L02	m	3.7	2	L	10	36.3	3.63	5	5	10	0	0	0	0	4	6	sku	supraoccipital	incomplete ossification		b
21	104	104L02	m	3.7	2	L	10	36.3	3.63	5	5	10	0	0	0	0	4	6	ver	caudal arch	ossified	2	b
21	104	104L02	m	3.7	2	L	10	36.3	3.63	5	5	10	0	0	0	0	4	6	ver	caudal centrum	ossified	5	b
21	104	104L02	m	3.7	2	L	10	36.3	3.63	5	5	10	0	0	0	0	4	6	ver	cervical centrum	unossified	2	b
21	104	104L02	m	3.7	2	L	10	36.3	3.63	5	5	10	0	0	0	0	4	6	ver	lumbar arch	incomplete ossification	4	b
21	104	104L02	m	3.7	2	L	10	36.3	3.63	5	5	10	0	0	0	0	4	6	y	y	y		b
21	104	104L03	f	3.7	3	L	10	36.3	3.63	5	5	10	0	0	0	0	4	6	fli	phalanx distal	incomplete ossification	1	b
21	104	104L03	f	3.7	3	L	10	36.3	3.63	5	5	10	0	0	0	0	4	6	fli	phalanx distal	incomplete ossification	2	b
21	104	104L03	f	3.7	3	L	10	36.3	3.63	5	5	10	0	0	0	0	4	6	fli	phalanx distal	incomplete ossification	5	b
21	104	104L03	f	3.7	3	L	10	36.3	3.63	5	5	10	0	0	0	0	4	6	fli	phalanx middle	unossified	2	b
21	104	104L03	f	3.7	3	L	10	36.3	3.63	5	5	10	0	0	0	0	4	6	fli	phalanx middle	unossified	3	b
21	104	104L03	f	3.7	3	L	10	36.3	3.63	5	5	10	0	0	0	0	4	6	fli	phalanx middle	unossified	4	b
21	104	104L03	f	3.7	3	L	10	36.3	3.63	5	5	10	0	0	0	0	4	6	fli	phalanx middle	unossified	5	b
21	104	104L03	f	3.7	3	L	10	36.3	3.63	5	5	10	0	0	0	0	4	6	fli	phalanx proximal	incomplete ossification	2	b
21	104	104L03	f	3.7	3	L	10	36.3	3.63	5	5	10	0	0	0	0	4	6	fli	phalanx proximal	incomplete ossification	5	b
21	104	104L03	f	3.7	3	L	10	36.3	3.63	5	5	10	0	0	0	0	4	6	fli	phalanx proximal	unossified	1	b
21	104	104L03	f	3.7	3	L	10	36.3	3.63	5	5	10	0	0	0	0	4	6	hli	calcaneus	unossified		b
21	104	104L03	f	3.7	3	L	10	36.3	3.63	5	5	10	0	0	0	0	4	6	hli	metatarsal	unossified	1	b
21	104	104L03	f	3.7	3	L	10	36.3	3.63	5	5	10	0	0	0	0	4	6	hli	phalanx distal	incomplete ossification	1	b
21	104	104L03	f	3.7	3	L	10	36.3	3.63	5	5	10	0	0	0	0	4	6	hli	phalanx distal	incomplete ossification	2	b
21	104	104L03	f	3.7	3	L	10	36.3	3.63	5	5	10	0	0	0	0	4	6	hli	phalanx distal	incomplete ossification	3	b
21	104	104L03	f	3.7	3	L	10	36.3	3.63	5	5	10	0	0	0	0	4	6	hli	phalanx distal	incomplete ossification	4	b
21	104	104L03	f	3.7	3	L	10	36.3	3.63	5	5	10	0	0	0	0	4	6	hli	phalanx distal	incomplete ossification	5	b
21	104	104L03	f	3.7	3	L	10	36.3	3.63	5	5	10	0	0	0	0	4	6	hli	phalanx middle	unossified	2	b
21	104	104L03	f	3.7	3	L	10	36.3	3.63	5	5	10	0	0	0	0	4	6	hli	phalanx middle	unossified	3	b
21	104	104L03	f	3.7	3	L	10	36.3	3.63	5	5	10	0	0	0	0	4	6	hli	phalanx middle	unossified	4	b
21	104	104L03	f	3.7	3	L	10	36.3	3.63	5	5	10	0	0	0	0	4	6	hli	phalanx middle	unossified	5	b
21	104	104L03	f	3.7	3	L	10	36.3	3.63	5	5	10	0	0	0	0	4	6	hli	phalanx proximal	unossified	1	b
21	104	104L03	f	3.7	3	L	10	36.3	3.63	5	5	10	0	0	0	0	4	6	hli	phalanx proximal	unossified	2	b
21	104	104L03	f	3.7	3	L	10	36.3	3.63	5	5	10	0	0	0	0	4	6	hli	phalanx proximal	unossified	3	b
21	104	104L03	f	3.7	3	L	10	36.3	3.63	5	5	10	0	0	0	0	4	6	hli	phalanx proximal	unossified	4	b
21	104	104L03	f	3.7	3	L	10	36.3	3.63	5	5	10	0	0	0	0	4	6	hli	phalanx proximal	unossified	5	b
21	104	104L03	f	3.7	3	L	10	36.3	3.63	5	5	10	0	0	0	0	4	6	rib	rib	wavy		b	6l,7b,8b,9b,10r,11r
21	104	104L03	f	3.7	3	L	10	36.3	3.63	5	5	10	0	0	0	0	4	6	sku	auditory ossicles	incomplete ossification		b
21	104	104L03	f	3.7	3	L	10	36.3	3.63	5	5	10	0	0	0	0	4	6	sku	interparietal	incomplete ossification		b
21	104	104L03	f	3.7	3	L	10	36.3	3.63	5	5	10	0	0	0	0	4	6	sku	mandible	incomplete ossification		b
21	104	104L03	f	3.7	3	L	10	36.3	3.63	5	5	10	0	0	0	0	4	6	sku	supraoccipital	incomplete ossification		b
21	104	104L03	f	3.7	3	L	10	36.3	3.63	5	5	10	0	0	0	0	4	6	ver	caudal arch	ossified	2	b
21	104	104L03	f	3.7	3	L	10	36.3	3.63	5	5	10	0	0	0	0	4	6	ver	caudal centrum	ossified	4	b
21	104	104L03	f	3.7	3	L	10	36.3	3.63	5	5	10	0	0	0	0	4	6	ver	cervical centrum	unossified	2	b
21	104	104L03	f	3.7	3	L	10	36.3	3.63	5	5	10	0	0	0	0	4	6	ver	cervical centrum	unossified	4	b
21	104	104L03	f	3.7	3	L	10	36.3	3.63	5	5	10	0	0	0	0	4	6	ver	lumbar arch	incomplete ossification	4	b
21	104	104L03	f	3.7	3	L	10	36.3	3.63	5	5	10	0	0	0	0	4	6	y	y	y		b
21	104	104L04	m	3.6	4	L	10	36.3	3.63	5	5	10	0	0	0	0	4	6	fli	phalanx distal	incomplete ossification	1	b
21	104	104L04	m	3.6	4	L	10	36.3	3.63	5	5	10	0	0	0	0	4	6	fli	phalanx distal	incomplete ossification	2	b
21	104	104L04	m	3.6	4	L	10	36.3	3.63	5	5	10	0	0	0	0	4	6	fli	phalanx distal	incomplete ossification	4	b
21	104	104L04	m	3.6	4	L	10	36.3	3.63	5	5	10	0	0	0	0	4	6	fli	phalanx distal	incomplete ossification	5	b
21	104	104L04	m	3.6	4	L	10	36.3	3.63	5	5	10	0	0	0	0	4	6	fli	phalanx proximal	unossified	1	b
21	104	104L04	m	3.6	4	L	10	36.3	3.63	5	5	10	0	0	0	0	4	6	fli	phalanx proximal	unossified	2	b
21	104	104L04	m	3.6	4	L	10	36.3	3.63	5	5	10	0	0	0	0	4	6	fli	phalanx proximal	unossified	3	b
21	104	104L04	m	3.6	4	L	10	36.3	3.63	5	5	10	0	0	0	0	4	6	fli	phalanx proximal	unossified	4	b
21	104	104L04	m	3.6	4	L	10	36.3	3.63	5	5	10	0	0	0	0	4	6	fli	phalanx proximal	unossified	5	b
21	104	104L04	m	3.6	4	L	10	36.3	3.63	5	5	10	0	0	0	0	4	6	hli	calcaneus	unossified		b
21	104	104L04	m	3.6	4	L	10	36.3	3.63	5	5	10	0	0	0	0	4	6	hli	metatarsal	unossified	1	b
21	104	104L04	m	3.6	4	L	10	36.3	3.63	5	5	10	0	0	0	0	4	6	hli	phalanx distal	incomplete ossification	1	b
21	104	104L04	m	3.6	4	L	10	36.3	3.63	5	5	10	0	0	0	0	4	6	hli	phalanx distal	incomplete ossification	2	b
21	104	104L04	m	3.6	4	L	10	36.3	3.63	5	5	10	0	0	0	0	4	6	hli	phalanx distal	incomplete ossification	3	b
21	104	104L04	m	3.6	4	L	10	36.3	3.63	5	5	10	0	0	0	0	4	6	hli	phalanx distal	incomplete ossification	4	b
21	104	104L04	m	3.6	4	L	10	36.3	3.63	5	5	10	0	0	0	0	4	6	hli	phalanx distal	incomplete ossification	5	b
21	104	104L04	m	3.6	4	L	10	36.3	3.63	5	5	10	0	0	0	0	4	6	hli	phalanx middle	unossified	2	b
21	104	104L04	m	3.6	4	L	10	36.3	3.63	5	5	10	0	0	0	0	4	6	hli	phalanx middle	unossified	3	b
21	104	104L04	m	3.6	4	L	10	36.3	3.63	5	5	10	0	0	0	0	4	6	hli	phalanx middle	unossified	4	b
21	104	104L04	m	3.6	4	L	10	36.3	3.63	5	5	10	0	0	0	0	4	6	hli	phalanx middle	unossified	5	b
21	104	104L04	m	3.6	4	L	10	36.3	3.63	5	5	10	0	0	0	0	4	6	hli	phalanx proximal	unossified	1	b
21	104	104L04	m	3.6	4	L	10	36.3	3.63	5	5	10	0	0	0	0	4	6	hli	phalanx proximal	unossified	2	b
21	104	104L04	m	3.6	4	L	10	36.3	3.63	5	5	10	0	0	0	0	4	6	hli	phalanx proximal	unossified	3	b
21	104	104L04	m	3.6	4	L	10	36.3	3.63	5	5	10	0	0	0	0	4	6	hli	phalanx proximal	unossified	4	b
21	104	104L04	m	3.6	4	L	10	36.3	3.63	5	5	10	0	0	0	0	4	6	hli	phalanx proximal	unossified	5	b
21	104	104L04	m	3.6	4	L	10	36.3	3.63	5	5	10	0	0	0	0	4	6	sku	auditory ossicles	incomplete ossification		b
21	104	104L04	m	3.6	4	L	10	36.3	3.63	5	5	10	0	0	0	0	4	6	sku	fontanelle	large		b
21	104	104L04	m	3.6	4	L	10	36.3	3.63	5	5	10	0	0	0	0	4	6	sku	interparietal	incomplete ossification		b
21	104	104L04	m	3.6	4	L	10	36.3	3.63	5	5	10	0	0	0	0	4	6	sku	mandible	incomplete ossification		b
21	104	104L04	m	3.6	4	L	10	36.3	3.63	5	5	10	0	0	0	0	4	6	sku	parietal	incomplete ossification		b
21	104	104L04	m	3.6	4	L	10	36.3	3.63	5	5	10	0	0	0	0	4	6	sku	supraoccipital	incomplete ossification		b
21	104	104L04	m	3.6	4	L	10	36.3	3.63	5	5	10	0	0	0	0	4	6	ver	caudal arch	ossified	2	b
21	104	104L04	m	3.6	4	L	10	36.3	3.63	5	5	10	0	0	0	0	4	6	ver	caudal centrum	ossified	4	b
21	104	104L04	m	3.6	4	L	10	36.3	3.63	5	5	10	0	0	0	0	4	6	ver	cervical centrum	unossified	2	b
21	104	104L04	m	3.6	4	L	10	36.3	3.63	5	5	10	0	0	0	0	4	6	ver	cervical centrum	unossified	3	b
21	104	104L04	m	3.6	4	L	10	36.3	3.63	5	5	10	0	0	0	0	4	6	ver	cervical centrum	unossified	4	b
21	104	104L04	m	3.6	4	L	10	36.3	3.63	5	5	10	0	0	0	0	4	6	ver	cervical centrum	unossified	5	b
21	104	104L04	m	3.6	4	L	10	36.3	3.63	5	5	10	0	0	0	0	4	6	ver	lumbar arch	incomplete ossification	4	b
21	104	104L04	m	3.6	4	L	10	36.3	3.63	5	5	10	0	0	0	0	4	6	ver	odontoid process	unossified		b
21	104	104L04	m	3.6	4	L	10	36.3	3.63	5	5	10	0	0	0	0	4	6	y	y	y		b
21	104	104R01	f	3.6	5	R	10	36.3	3.63	5	5	10	0	0	0	0	4	6	fli	phalanx distal	incomplete ossification	1	b
21	104	104R01	f	3.6	5	R	10	36.3	3.63	5	5	10	0	0	0	0	4	6	fli	phalanx distal	incomplete ossification	5	b
21	104	104R01	f	3.6	5	R	10	36.3	3.63	5	5	10	0	0	0	0	4	6	fli	phalanx middle	unossified	2	b
21	104	104R01	f	3.6	5	R	10	36.3	3.63	5	5	10	0	0	0	0	4	6	fli	phalanx middle	unossified	3	b
21	104	104R01	f	3.6	5	R	10	36.3	3.63	5	5	10	0	0	0	0	4	6	fli	phalanx middle	unossified	4	b
21	104	104R01	f	3.6	5	R	10	36.3	3.63	5	5	10	0	0	0	0	4	6	fli	phalanx middle	unossified	5	b
21	104	104R01	f	3.6	5	R	10	36.3	3.63	5	5	10	0	0	0	0	4	6	fli	phalanx proximal	incomplete ossification	2	b
21	104	104R01	f	3.6	5	R	10	36.3	3.63	5	5	10	0	0	0	0	4	6	fli	phalanx proximal	incomplete ossification	5	b
21	104	104R01	f	3.6	5	R	10	36.3	3.63	5	5	10	0	0	0	0	4	6	fli	phalanx proximal	unossified	1	b
21	104	104R01	f	3.6	5	R	10	36.3	3.63	5	5	10	0	0	0	0	4	6	hli	calcaneus	unossified		b
21	104	104R01	f	3.6	5	R	10	36.3	3.63	5	5	10	0	0	0	0	4	6	hli	metatarsal	unossified	1	b
21	104	104R01	f	3.6	5	R	10	36.3	3.63	5	5	10	0	0	0	0	4	6	hli	phalanx distal	incomplete ossification	5	b
21	104	104R01	f	3.6	5	R	10	36.3	3.63	5	5	10	0	0	0	0	4	6	hli	phalanx middle	unossified	2	b
21	104	104R01	f	3.6	5	R	10	36.3	3.63	5	5	10	0	0	0	0	4	6	hli	phalanx middle	unossified	3	b
21	104	104R01	f	3.6	5	R	10	36.3	3.63	5	5	10	0	0	0	0	4	6	hli	phalanx middle	unossified	4	b
21	104	104R01	f	3.6	5	R	10	36.3	3.63	5	5	10	0	0	0	0	4	6	hli	phalanx middle	unossified	5	b
21	104	104R01	f	3.6	5	R	10	36.3	3.63	5	5	10	0	0	0	0	4	6	hli	phalanx proximal	unossified	1	b
21	104	104R01	f	3.6	5	R	10	36.3	3.63	5	5	10	0	0	0	0	4	6	hli	phalanx proximal	unossified	2	b
21	104	104R01	f	3.6	5	R	10	36.3	3.63	5	5	10	0	0	0	0	4	6	hli	phalanx proximal	unossified	3	b
21	104	104R01	f	3.6	5	R	10	36.3	3.63	5	5	10	0	0	0	0	4	6	hli	phalanx proximal	unossified	4	b
21	104	104R01	f	3.6	5	R	10	36.3	3.63	5	5	10	0	0	0	0	4	6	hli	phalanx proximal	unossified	5	b
21	104	104R01	f	3.6	5	R	10	36.3	3.63	5	5	10	0	0	0	0	4	6	rib	lumbar rib	bilateral		b
21	104	104R01	f	3.6	5	R	10	36.3	3.63	5	5	10	0	0	0	0	4	6	sku	auditory ossicles	incomplete ossification		b
21	104	104R01	f	3.6	5	R	10	36.3	3.63	5	5	10	0	0	0	0	4	6	sku	fontanelle	large		b
21	104	104R01	f	3.6	5	R	10	36.3	3.63	5	5	10	0	0	0	0	4	6	sku	interparietal	incomplete ossification		b
21	104	104R01	f	3.6	5	R	10	36.3	3.63	5	5	10	0	0	0	0	4	6	sku	mandible	incomplete ossification		l
21	104	104R01	f	3.6	5	R	10	36.3	3.63	5	5	10	0	0	0	0	4	6	sku	parietal	incomplete ossification		b
21	104	104R01	f	3.6	5	R	10	36.3	3.63	5	5	10	0	0	0	0	4	6	sku	supraoccipital	incomplete ossification		b
21	104	104R01	f	3.6	5	R	10	36.3	3.63	5	5	10	0	0	0	0	4	6	ver	caudal arch	ossified	2	b
21	104	104R01	f	3.6	5	R	10	36.3	3.63	5	5	10	0	0	0	0	4	6	ver	caudal centrum	ossified	4	b
21	104	104R01	f	3.6	5	R	10	36.3	3.63	5	5	10	0	0	0	0	4	6	ver	cervical centrum	unossified	2	b
21	104	104R01	f	3.6	5	R	10	36.3	3.63	5	5	10	0	0	0	0	4	6	ver	lumbar arch	incomplete ossification	4	b
21	104	104R01	f	3.6	5	R	10	36.3	3.63	5	5	10	0	0	0	0	4	6	ver	odontoid process	unossified		b
21	104	104R01	f	3.6	5	R	10	36.3	3.63	5	5	10	0	0	0	0	4	6	y	y	y		b
21	104	104R02	f	3.5	6	R	10	36.3	3.63	5	5	10	0	0	0	0	4	6	fli	phalanx distal	incomplete ossification	1	b
21	104	104R02	f	3.5	6	R	10	36.3	3.63	5	5	10	0	0	0	0	4	6	fli	phalanx distal	incomplete ossification	2	b
21	104	104R02	f	3.5	6	R	10	36.3	3.63	5	5	10	0	0	0	0	4	6	fli	phalanx distal	incomplete ossification	3	b
21	104	104R02	f	3.5	6	R	10	36.3	3.63	5	5	10	0	0	0	0	4	6	fli	phalanx distal	incomplete ossification	4	b
21	104	104R02	f	3.5	6	R	10	36.3	3.63	5	5	10	0	0	0	0	4	6	fli	phalanx distal	incomplete ossification	5	b
21	104	104R02	f	3.5	6	R	10	36.3	3.63	5	5	10	0	0	0	0	4	6	fli	phalanx middle	unossified	2	b
21	104	104R02	f	3.5	6	R	10	36.3	3.63	5	5	10	0	0	0	0	4	6	fli	phalanx middle	unossified	3	b
21	104	104R02	f	3.5	6	R	10	36.3	3.63	5	5	10	0	0	0	0	4	6	fli	phalanx middle	unossified	4	b
21	104	104R02	f	3.5	6	R	10	36.3	3.63	5	5	10	0	0	0	0	4	6	fli	phalanx middle	unossified	5	b
21	104	104R02	f	3.5	6	R	10	36.3	3.63	5	5	10	0	0	0	0	4	6	fli	phalanx proximal	incomplete ossification	2	b
21	104	104R02	f	3.5	6	R	10	36.3	3.63	5	5	10	0	0	0	0	4	6	fli	phalanx proximal	incomplete ossification	4	b
21	104	104R02	f	3.5	6	R	10	36.3	3.63	5	5	10	0	0	0	0	4	6	fli	phalanx proximal	incomplete ossification	5	b
21	104	104R02	f	3.5	6	R	10	36.3	3.63	5	5	10	0	0	0	0	4	6	fli	phalanx proximal	unossified	1	b
21	104	104R02	f	3.5	6	R	10	36.3	3.63	5	5	10	0	0	0	0	4	6	hli	calcaneus	unossified		b
21	104	104R02	f	3.5	6	R	10	36.3	3.63	5	5	10	0	0	0	0	4	6	hli	metatarsal	unossified	1	b
21	104	104R02	f	3.5	6	R	10	36.3	3.63	5	5	10	0	0	0	0	4	6	hli	phalanx distal	incomplete ossification	1	b
21	104	104R02	f	3.5	6	R	10	36.3	3.63	5	5	10	0	0	0	0	4	6	hli	phalanx distal	incomplete ossification	2	b
21	104	104R02	f	3.5	6	R	10	36.3	3.63	5	5	10	0	0	0	0	4	6	hli	phalanx distal	incomplete ossification	3	b
21	104	104R02	f	3.5	6	R	10	36.3	3.63	5	5	10	0	0	0	0	4	6	hli	phalanx distal	incomplete ossification	4	b
21	104	104R02	f	3.5	6	R	10	36.3	3.63	5	5	10	0	0	0	0	4	6	hli	phalanx distal	incomplete ossification	5	b
21	104	104R02	f	3.5	6	R	10	36.3	3.63	5	5	10	0	0	0	0	4	6	hli	phalanx middle	unossified	2	b
21	104	104R02	f	3.5	6	R	10	36.3	3.63	5	5	10	0	0	0	0	4	6	hli	phalanx middle	unossified	3	b
21	104	104R02	f	3.5	6	R	10	36.3	3.63	5	5	10	0	0	0	0	4	6	hli	phalanx middle	unossified	4	b
21	104	104R02	f	3.5	6	R	10	36.3	3.63	5	5	10	0	0	0	0	4	6	hli	phalanx middle	unossified	5	b
21	104	104R02	f	3.5	6	R	10	36.3	3.63	5	5	10	0	0	0	0	4	6	hli	phalanx proximal	unossified	1	b
21	104	104R02	f	3.5	6	R	10	36.3	3.63	5	5	10	0	0	0	0	4	6	hli	phalanx proximal	unossified	2	b
21	104	104R02	f	3.5	6	R	10	36.3	3.63	5	5	10	0	0	0	0	4	6	hli	phalanx proximal	unossified	3	b
21	104	104R02	f	3.5	6	R	10	36.3	3.63	5	5	10	0	0	0	0	4	6	hli	phalanx proximal	unossified	4	b
21	104	104R02	f	3.5	6	R	10	36.3	3.63	5	5	10	0	0	0	0	4	6	hli	phalanx proximal	unossified	5	b
21	104	104R02	f	3.5	6	R	10	36.3	3.63	5	5	10	0	0	0	0	4	6	sku	auditory ossicles	incomplete ossification		b
21	104	104R02	f	3.5	6	R	10	36.3	3.63	5	5	10	0	0	0	0	4	6	sku	fontanelle	large		b
21	104	104R02	f	3.5	6	R	10	36.3	3.63	5	5	10	0	0	0	0	4	6	sku	frontal	incomplete ossification		b
21	104	104R02	f	3.5	6	R	10	36.3	3.63	5	5	10	0	0	0	0	4	6	sku	interparietal	incomplete ossification		b
21	104	104R02	f	3.5	6	R	10	36.3	3.63	5	5	10	0	0	0	0	4	6	sku	mandible	incomplete ossification		b
21	104	104R02	f	3.5	6	R	10	36.3	3.63	5	5	10	0	0	0	0	4	6	sku	parietal	incomplete ossification		b
21	104	104R02	f	3.5	6	R	10	36.3	3.63	5	5	10	0	0	0	0	4	6	sku	supraoccipital	incomplete ossification		b
21	104	104R02	f	3.5	6	R	10	36.3	3.63	5	5	10	0	0	0	0	4	6	ste	sternebra	incomplete ossification	6	b
21	104	104R02	f	3.5	6	R	10	36.3	3.63	5	5	10	0	0	0	0	4	6	ver	caudal arch	ossified	1	b
21	104	104R02	f	3.5	6	R	10	36.3	3.63	5	5	10	0	0	0	0	4	6	ver	caudal centrum	ossified	4	b
21	104	104R02	f	3.5	6	R	10	36.3	3.63	5	5	10	0	0	0	0	4	6	ver	cervical centrum	incomplete ossification	1	b
21	104	104R02	f	3.5	6	R	10	36.3	3.63	5	5	10	0	0	0	0	4	6	ver	cervical centrum	unossified	2	b
21	104	104R02	f	3.5	6	R	10	36.3	3.63	5	5	10	0	0	0	0	4	6	ver	cervical centrum	unossified	3	b
21	104	104R02	f	3.5	6	R	10	36.3	3.63	5	5	10	0	0	0	0	4	6	ver	cervical centrum	unossified	4	b
21	104	104R02	f	3.5	6	R	10	36.3	3.63	5	5	10	0	0	0	0	4	6	ver	cervical centrum	unossified	5	b
21	104	104R02	f	3.5	6	R	10	36.3	3.63	5	5	10	0	0	0	0	4	6	ver	cervical centrum	unossified	6	b
21	104	104R02	f	3.5	6	R	10	36.3	3.63	5	5	10	0	0	0	0	4	6	ver	lumbar arch	incomplete ossification	4	b
21	104	104R02	f	3.5	6	R	10	36.3	3.63	5	5	10	0	0	0	0	4	6	y	y	y		b
21	104	104R03	f	3.9	7	R	10	36.3	3.63	5	5	10	0	0	0	0	4	6	fli	phalanx distal	incomplete ossification	1	b
21	104	104R03	f	3.9	7	R	10	36.3	3.63	5	5	10	0	0	0	0	4	6	fli	phalanx distal	incomplete ossification	2	b
21	104	104R03	f	3.9	7	R	10	36.3	3.63	5	5	10	0	0	0	0	4	6	fli	phalanx distal	incomplete ossification	4	b
21	104	104R03	f	3.9	7	R	10	36.3	3.63	5	5	10	0	0	0	0	4	6	fli	phalanx distal	incomplete ossification	5	b
21	104	104R03	f	3.9	7	R	10	36.3	3.63	5	5	10	0	0	0	0	4	6	fli	phalanx middle	unossified	2	b
21	104	104R03	f	3.9	7	R	10	36.3	3.63	5	5	10	0	0	0	0	4	6	fli	phalanx middle	unossified	3	b
21	104	104R03	f	3.9	7	R	10	36.3	3.63	5	5	10	0	0	0	0	4	6	fli	phalanx middle	unossified	4	b
21	104	104R03	f	3.9	7	R	10	36.3	3.63	5	5	10	0	0	0	0	4	6	fli	phalanx middle	unossified	5	b
21	104	104R03	f	3.9	7	R	10	36.3	3.63	5	5	10	0	0	0	0	4	6	fli	phalanx proximal	incomplete ossification	2	b
21	104	104R03	f	3.9	7	R	10	36.3	3.63	5	5	10	0	0	0	0	4	6	fli	phalanx proximal	incomplete ossification	5	b
21	104	104R03	f	3.9	7	R	10	36.3	3.63	5	5	10	0	0	0	0	4	6	fli	phalanx proximal	unossified	1	b
21	104	104R03	f	3.9	7	R	10	36.3	3.63	5	5	10	0	0	0	0	4	6	hli	calcaneus	unossified		b
21	104	104R03	f	3.9	7	R	10	36.3	3.63	5	5	10	0	0	0	0	4	6	hli	metatarsal	unossified	1	b
21	104	104R03	f	3.9	7	R	10	36.3	3.63	5	5	10	0	0	0	0	4	6	hli	phalanx distal	incomplete ossification	1	b
21	104	104R03	f	3.9	7	R	10	36.3	3.63	5	5	10	0	0	0	0	4	6	hli	phalanx distal	incomplete ossification	2	b
21	104	104R03	f	3.9	7	R	10	36.3	3.63	5	5	10	0	0	0	0	4	6	hli	phalanx distal	incomplete ossification	3	b
21	104	104R03	f	3.9	7	R	10	36.3	3.63	5	5	10	0	0	0	0	4	6	hli	phalanx distal	incomplete ossification	4	b
21	104	104R03	f	3.9	7	R	10	36.3	3.63	5	5	10	0	0	0	0	4	6	hli	phalanx distal	incomplete ossification	5	b
21	104	104R03	f	3.9	7	R	10	36.3	3.63	5	5	10	0	0	0	0	4	6	hli	phalanx middle	unossified	2	b
21	104	104R03	f	3.9	7	R	10	36.3	3.63	5	5	10	0	0	0	0	4	6	hli	phalanx middle	unossified	3	b
21	104	104R03	f	3.9	7	R	10	36.3	3.63	5	5	10	0	0	0	0	4	6	hli	phalanx middle	unossified	4	b
21	104	104R03	f	3.9	7	R	10	36.3	3.63	5	5	10	0	0	0	0	4	6	hli	phalanx middle	unossified	5	b
21	104	104R03	f	3.9	7	R	10	36.3	3.63	5	5	10	0	0	0	0	4	6	hli	phalanx proximal	unossified	1	b
21	104	104R03	f	3.9	7	R	10	36.3	3.63	5	5	10	0	0	0	0	4	6	hli	phalanx proximal	unossified	2	b
21	104	104R03	f	3.9	7	R	10	36.3	3.63	5	5	10	0	0	0	0	4	6	hli	phalanx proximal	unossified	3	b
21	104	104R03	f	3.9	7	R	10	36.3	3.63	5	5	10	0	0	0	0	4	6	hli	phalanx proximal	unossified	4	b
21	104	104R03	f	3.9	7	R	10	36.3	3.63	5	5	10	0	0	0	0	4	6	hli	phalanx proximal	unossified	5	b
21	104	104R03	f	3.9	7	R	10	36.3	3.63	5	5	10	0	0	0	0	4	6	sku	auditory ossicles	incomplete ossification		b
21	104	104R03	f	3.9	7	R	10	36.3	3.63	5	5	10	0	0	0	0	4	6	sku	fontanelle	large		b
21	104	104R03	f	3.9	7	R	10	36.3	3.63	5	5	10	0	0	0	0	4	6	sku	frontal	incomplete ossification		b
21	104	104R03	f	3.9	7	R	10	36.3	3.63	5	5	10	0	0	0	0	4	6	sku	interparietal	incomplete ossification		b
21	104	104R03	f	3.9	7	R	10	36.3	3.63	5	5	10	0	0	0	0	4	6	sku	mandible	incomplete ossification		b
21	104	104R03	f	3.9	7	R	10	36.3	3.63	5	5	10	0	0	0	0	4	6	sku	parietal	incomplete ossification		b
21	104	104R03	f	3.9	7	R	10	36.3	3.63	5	5	10	0	0	0	0	4	6	sku	supraoccipital	incomplete ossification		b
21	104	104R03	f	3.9	7	R	10	36.3	3.63	5	5	10	0	0	0	0	4	6	ver	caudal arch	ossified	2	b
21	104	104R03	f	3.9	7	R	10	36.3	3.63	5	5	10	0	0	0	0	4	6	ver	caudal centrum	ossified	4	b
21	104	104R03	f	3.9	7	R	10	36.3	3.63	5	5	10	0	0	0	0	4	6	ver	cervical centrum	unossified	1	b
21	104	104R03	f	3.9	7	R	10	36.3	3.63	5	5	10	0	0	0	0	4	6	ver	cervical centrum	unossified	2	b
21	104	104R03	f	3.9	7	R	10	36.3	3.63	5	5	10	0	0	0	0	4	6	ver	cervical centrum	unossified	3	b
21	104	104R03	f	3.9	7	R	10	36.3	3.63	5	5	10	0	0	0	0	4	6	ver	cervical centrum	unossified	4	b
21	104	104R03	f	3.9	7	R	10	36.3	3.63	5	5	10	0	0	0	0	4	6	ver	cervical centrum	unossified	6	b
21	104	104R03	f	3.9	7	R	10	36.3	3.63	5	5	10	0	0	0	0	4	6	ver	lumbar arch	incomplete ossification	4	b
21	104	104R03	f	3.9	7	R	10	36.3	3.63	5	5	10	0	0	0	0	4	6	y	y	y		b
21	104	104R04	m	3.6	8	R	10	36.3	3.63	5	5	10	0	0	0	0	4	6	fli	phalanx distal	incomplete ossification	1	b
21	104	104R04	m	3.6	8	R	10	36.3	3.63	5	5	10	0	0	0	0	4	6	fli	phalanx distal	incomplete ossification	2	b
21	104	104R04	m	3.6	8	R	10	36.3	3.63	5	5	10	0	0	0	0	4	6	fli	phalanx distal	incomplete ossification	3	b
21	104	104R04	m	3.6	8	R	10	36.3	3.63	5	5	10	0	0	0	0	4	6	fli	phalanx distal	incomplete ossification	4	b
21	104	104R04	m	3.6	8	R	10	36.3	3.63	5	5	10	0	0	0	0	4	6	fli	phalanx distal	incomplete ossification	5	b
21	104	104R04	m	3.6	8	R	10	36.3	3.63	5	5	10	0	0	0	0	4	6	fli	phalanx middle	unossified	2	b
21	104	104R04	m	3.6	8	R	10	36.3	3.63	5	5	10	0	0	0	0	4	6	fli	phalanx middle	unossified	3	b
21	104	104R04	m	3.6	8	R	10	36.3	3.63	5	5	10	0	0	0	0	4	6	fli	phalanx middle	unossified	4	b
21	104	104R04	m	3.6	8	R	10	36.3	3.63	5	5	10	0	0	0	0	4	6	fli	phalanx middle	unossified	5	b
21	104	104R04	m	3.6	8	R	10	36.3	3.63	5	5	10	0	0	0	0	4	6	fli	phalanx proximal	incomplete ossification	2	b
21	104	104R04	m	3.6	8	R	10	36.3	3.63	5	5	10	0	0	0	0	4	6	fli	phalanx proximal	incomplete ossification	3	b
21	104	104R04	m	3.6	8	R	10	36.3	3.63	5	5	10	0	0	0	0	4	6	fli	phalanx proximal	incomplete ossification	4	b
21	104	104R04	m	3.6	8	R	10	36.3	3.63	5	5	10	0	0	0	0	4	6	fli	phalanx proximal	incomplete ossification	5	b
21	104	104R04	m	3.6	8	R	10	36.3	3.63	5	5	10	0	0	0	0	4	6	fli	phalanx proximal	unossified	1	b
21	104	104R04	m	3.6	8	R	10	36.3	3.63	5	5	10	0	0	0	0	4	6	hli	calcaneus	unossified		b
21	104	104R04	m	3.6	8	R	10	36.3	3.63	5	5	10	0	0	0	0	4	6	hli	metatarsal	unossified	1	b
21	104	104R04	m	3.6	8	R	10	36.3	3.63	5	5	10	0	0	0	0	4	6	hli	phalanx distal	incomplete ossification	1	b
21	104	104R04	m	3.6	8	R	10	36.3	3.63	5	5	10	0	0	0	0	4	6	hli	phalanx distal	incomplete ossification	2	b
21	104	104R04	m	3.6	8	R	10	36.3	3.63	5	5	10	0	0	0	0	4	6	hli	phalanx distal	incomplete ossification	3	b
21	104	104R04	m	3.6	8	R	10	36.3	3.63	5	5	10	0	0	0	0	4	6	hli	phalanx distal	incomplete ossification	4	b
21	104	104R04	m	3.6	8	R	10	36.3	3.63	5	5	10	0	0	0	0	4	6	hli	phalanx distal	incomplete ossification	5	b
21	104	104R04	m	3.6	8	R	10	36.3	3.63	5	5	10	0	0	0	0	4	6	hli	phalanx middle	unossified	2	b
21	104	104R04	m	3.6	8	R	10	36.3	3.63	5	5	10	0	0	0	0	4	6	hli	phalanx middle	unossified	3	b
21	104	104R04	m	3.6	8	R	10	36.3	3.63	5	5	10	0	0	0	0	4	6	hli	phalanx middle	unossified	4	b
21	104	104R04	m	3.6	8	R	10	36.3	3.63	5	5	10	0	0	0	0	4	6	hli	phalanx middle	unossified	5	b
21	104	104R04	m	3.6	8	R	10	36.3	3.63	5	5	10	0	0	0	0	4	6	hli	phalanx proximal	unossified	1	b
21	104	104R04	m	3.6	8	R	10	36.3	3.63	5	5	10	0	0	0	0	4	6	hli	phalanx proximal	unossified	2	b
21	104	104R04	m	3.6	8	R	10	36.3	3.63	5	5	10	0	0	0	0	4	6	hli	phalanx proximal	unossified	3	b
21	104	104R04	m	3.6	8	R	10	36.3	3.63	5	5	10	0	0	0	0	4	6	hli	phalanx proximal	unossified	4	b
21	104	104R04	m	3.6	8	R	10	36.3	3.63	5	5	10	0	0	0	0	4	6	hli	phalanx proximal	unossified	5	b
21	104	104R04	m	3.6	8	R	10	36.3	3.63	5	5	10	0	0	0	0	4	6	rib	lumbar rib	bilateral		b
21	104	104R04	m	3.6	8	R	10	36.3	3.63	5	5	10	0	0	0	0	4	6	sku	auditory ossicles	incomplete ossification		b
21	104	104R04	m	3.6	8	R	10	36.3	3.63	5	5	10	0	0	0	0	4	6	sku	fontanelle	large		b
21	104	104R04	m	3.6	8	R	10	36.3	3.63	5	5	10	0	0	0	0	4	6	sku	mandible	incomplete ossification		b
21	104	104R04	m	3.6	8	R	10	36.3	3.63	5	5	10	0	0	0	0	4	6	sku	squamosal	incomplete ossification		r
21	104	104R04	m	3.6	8	R	10	36.3	3.63	5	5	10	0	0	0	0	4	6	sku	supraoccipital	incomplete ossification		b
21	104	104R04	m	3.6	8	R	10	36.3	3.63	5	5	10	0	0	0	0	4	6	ver	caudal arch	ossified	2	b
21	104	104R04	m	3.6	8	R	10	36.3	3.63	5	5	10	0	0	0	0	4	6	ver	caudal centrum	ossified	5	b
21	104	104R04	m	3.6	8	R	10	36.3	3.63	5	5	10	0	0	0	0	4	6	ver	cervical centrum	incomplete ossification	1	b
21	104	104R04	m	3.6	8	R	10	36.3	3.63	5	5	10	0	0	0	0	4	6	ver	cervical centrum	unossified	2	b
21	104	104R04	m	3.6	8	R	10	36.3	3.63	5	5	10	0	0	0	0	4	6	ver	lumbar arch	incomplete ossification	4	b
21	104	104R04	m	3.6	8	R	10	36.3	3.63	5	5	10	0	0	0	0	4	6	y	y	y		b
21	104	104R05	m	3.3	9	R	10	36.3	3.63	5	5	10	0	0	0	0	4	6	fli	phalanx distal	incomplete ossification	1	b
21	104	104R05	m	3.3	9	R	10	36.3	3.63	5	5	10	0	0	0	0	4	6	fli	phalanx distal	incomplete ossification	5	b
21	104	104R05	m	3.3	9	R	10	36.3	3.63	5	5	10	0	0	0	0	4	6	fli	phalanx middle	unossified	2	b
21	104	104R05	m	3.3	9	R	10	36.3	3.63	5	5	10	0	0	0	0	4	6	fli	phalanx middle	unossified	3	b
21	104	104R05	m	3.3	9	R	10	36.3	3.63	5	5	10	0	0	0	0	4	6	fli	phalanx middle	unossified	4	b
21	104	104R05	m	3.3	9	R	10	36.3	3.63	5	5	10	0	0	0	0	4	6	fli	phalanx middle	unossified	5	b
21	104	104R05	m	3.3	9	R	10	36.3	3.63	5	5	10	0	0	0	0	4	6	fli	phalanx proximal	unossified	1	b
21	104	104R05	m	3.3	9	R	10	36.3	3.63	5	5	10	0	0	0	0	4	6	fli	phalanx proximal	unossified	2	b
21	104	104R05	m	3.3	9	R	10	36.3	3.63	5	5	10	0	0	0	0	4	6	fli	phalanx proximal	unossified	5	b
21	104	104R05	m	3.3	9	R	10	36.3	3.63	5	5	10	0	0	0	0	4	6	hli	calcaneus	unossified		b
21	104	104R05	m	3.3	9	R	10	36.3	3.63	5	5	10	0	0	0	0	4	6	hli	metatarsal	unossified	1	b
21	104	104R05	m	3.3	9	R	10	36.3	3.63	5	5	10	0	0	0	0	4	6	hli	phalanx distal	incomplete ossification	1	b
21	104	104R05	m	3.3	9	R	10	36.3	3.63	5	5	10	0	0	0	0	4	6	hli	phalanx distal	incomplete ossification	2	b
21	104	104R05	m	3.3	9	R	10	36.3	3.63	5	5	10	0	0	0	0	4	6	hli	phalanx distal	incomplete ossification	3	b
21	104	104R05	m	3.3	9	R	10	36.3	3.63	5	5	10	0	0	0	0	4	6	hli	phalanx distal	incomplete ossification	4	b
21	104	104R05	m	3.3	9	R	10	36.3	3.63	5	5	10	0	0	0	0	4	6	hli	phalanx distal	incomplete ossification	5	b
21	104	104R05	m	3.3	9	R	10	36.3	3.63	5	5	10	0	0	0	0	4	6	hli	phalanx middle	unossified	2	b
21	104	104R05	m	3.3	9	R	10	36.3	3.63	5	5	10	0	0	0	0	4	6	hli	phalanx middle	unossified	3	b
21	104	104R05	m	3.3	9	R	10	36.3	3.63	5	5	10	0	0	0	0	4	6	hli	phalanx middle	unossified	4	b
21	104	104R05	m	3.3	9	R	10	36.3	3.63	5	5	10	0	0	0	0	4	6	hli	phalanx middle	unossified	5	b
21	104	104R05	m	3.3	9	R	10	36.3	3.63	5	5	10	0	0	0	0	4	6	hli	phalanx proximal	unossified	1	b
21	104	104R05	m	3.3	9	R	10	36.3	3.63	5	5	10	0	0	0	0	4	6	hli	phalanx proximal	unossified	2	b
21	104	104R05	m	3.3	9	R	10	36.3	3.63	5	5	10	0	0	0	0	4	6	hli	phalanx proximal	unossified	3	b
21	104	104R05	m	3.3	9	R	10	36.3	3.63	5	5	10	0	0	0	0	4	6	hli	phalanx proximal	unossified	4	b
21	104	104R05	m	3.3	9	R	10	36.3	3.63	5	5	10	0	0	0	0	4	6	hli	phalanx proximal	unossified	5	b
21	104	104R05	m	3.3	9	R	10	36.3	3.63	5	5	10	0	0	0	0	4	6	rib	lumbar rib	left		l
21	104	104R05	m	3.3	9	R	10	36.3	3.63	5	5	10	0	0	0	0	4	6	sku	auditory ossicles	incomplete ossification		b
21	104	104R05	m	3.3	9	R	10	36.3	3.63	5	5	10	0	0	0	0	4	6	sku	fontanelle	large		b
21	104	104R05	m	3.3	9	R	10	36.3	3.63	5	5	10	0	0	0	0	4	6	sku	interparietal	incomplete ossification		b
21	104	104R05	m	3.3	9	R	10	36.3	3.63	5	5	10	0	0	0	0	4	6	sku	mandible	incomplete ossification		b
21	104	104R05	m	3.3	9	R	10	36.3	3.63	5	5	10	0	0	0	0	4	6	sku	parietal	incomplete ossification		b
21	104	104R05	m	3.3	9	R	10	36.3	3.63	5	5	10	0	0	0	0	4	6	sku	squamosal	incomplete ossification		b
21	104	104R05	m	3.3	9	R	10	36.3	3.63	5	5	10	0	0	0	0	4	6	sku	supraoccipital	incomplete ossification		b
21	104	104R05	m	3.3	9	R	10	36.3	3.63	5	5	10	0	0	0	0	4	6	ver	caudal arch	ossified	1	b
21	104	104R05	m	3.3	9	R	10	36.3	3.63	5	5	10	0	0	0	0	4	6	ver	caudal centrum	ossified	4	b
21	104	104R05	m	3.3	9	R	10	36.3	3.63	5	5	10	0	0	0	0	4	6	ver	cervical centrum	incomplete ossification	1	b
21	104	104R05	m	3.3	9	R	10	36.3	3.63	5	5	10	0	0	0	0	4	6	ver	cervical centrum	unossified	2	b
21	104	104R05	m	3.3	9	R	10	36.3	3.63	5	5	10	0	0	0	0	4	6	ver	cervical centrum	unossified	3	b
21	104	104R05	m	3.3	9	R	10	36.3	3.63	5	5	10	0	0	0	0	4	6	ver	lumbar arch	incomplete ossification	4	b
21	104	104R05	m	3.3	9	R	10	36.3	3.63	5	5	10	0	0	0	0	4	6	y	y	y		b
21	104	104R06	f	3.6	10	R	10	36.3	3.63	5	5	10	0	0	0	0	4	6	fli	phalanx distal	incomplete ossification	1	b
21	104	104R06	f	3.6	10	R	10	36.3	3.63	5	5	10	0	0	0	0	4	6	fli	phalanx distal	incomplete ossification	2	b
21	104	104R06	f	3.6	10	R	10	36.3	3.63	5	5	10	0	0	0	0	4	6	fli	phalanx distal	incomplete ossification	5	b
21	104	104R06	f	3.6	10	R	10	36.3	3.63	5	5	10	0	0	0	0	4	6	fli	phalanx middle	unossified	2	b
21	104	104R06	f	3.6	10	R	10	36.3	3.63	5	5	10	0	0	0	0	4	6	fli	phalanx middle	unossified	3	b
21	104	104R06	f	3.6	10	R	10	36.3	3.63	5	5	10	0	0	0	0	4	6	fli	phalanx middle	unossified	4	b
21	104	104R06	f	3.6	10	R	10	36.3	3.63	5	5	10	0	0	0	0	4	6	fli	phalanx middle	unossified	5	b
21	104	104R06	f	3.6	10	R	10	36.3	3.63	5	5	10	0	0	0	0	4	6	fli	phalanx proximal	unossified	1	b
21	104	104R06	f	3.6	10	R	10	36.3	3.63	5	5	10	0	0	0	0	4	6	fli	phalanx proximal	unossified	2	b
21	104	104R06	f	3.6	10	R	10	36.3	3.63	5	5	10	0	0	0	0	4	6	fli	phalanx proximal	unossified	5	b
21	104	104R06	f	3.6	10	R	10	36.3	3.63	5	5	10	0	0	0	0	4	6	hli	calcaneus	unossified		b
21	104	104R06	f	3.6	10	R	10	36.3	3.63	5	5	10	0	0	0	0	4	6	hli	metatarsal	unossified	1	b
21	104	104R06	f	3.6	10	R	10	36.3	3.63	5	5	10	0	0	0	0	4	6	hli	phalanx distal	incomplete ossification	1	b
21	104	104R06	f	3.6	10	R	10	36.3	3.63	5	5	10	0	0	0	0	4	6	hli	phalanx distal	incomplete ossification	2	b
21	104	104R06	f	3.6	10	R	10	36.3	3.63	5	5	10	0	0	0	0	4	6	hli	phalanx distal	incomplete ossification	3	b
21	104	104R06	f	3.6	10	R	10	36.3	3.63	5	5	10	0	0	0	0	4	6	hli	phalanx distal	incomplete ossification	4	b
21	104	104R06	f	3.6	10	R	10	36.3	3.63	5	5	10	0	0	0	0	4	6	hli	phalanx distal	incomplete ossification	5	b
21	104	104R06	f	3.6	10	R	10	36.3	3.63	5	5	10	0	0	0	0	4	6	hli	phalanx middle	unossified	2	b
21	104	104R06	f	3.6	10	R	10	36.3	3.63	5	5	10	0	0	0	0	4	6	hli	phalanx middle	unossified	3	b
21	104	104R06	f	3.6	10	R	10	36.3	3.63	5	5	10	0	0	0	0	4	6	hli	phalanx middle	unossified	4	b
21	104	104R06	f	3.6	10	R	10	36.3	3.63	5	5	10	0	0	0	0	4	6	hli	phalanx middle	unossified	5	b
21	104	104R06	f	3.6	10	R	10	36.3	3.63	5	5	10	0	0	0	0	4	6	hli	phalanx proximal	unossified	1	b
21	104	104R06	f	3.6	10	R	10	36.3	3.63	5	5	10	0	0	0	0	4	6	hli	phalanx proximal	unossified	2	b
21	104	104R06	f	3.6	10	R	10	36.3	3.63	5	5	10	0	0	0	0	4	6	hli	phalanx proximal	unossified	3	b
21	104	104R06	f	3.6	10	R	10	36.3	3.63	5	5	10	0	0	0	0	4	6	hli	phalanx proximal	unossified	4	b
21	104	104R06	f	3.6	10	R	10	36.3	3.63	5	5	10	0	0	0	0	4	6	hli	phalanx proximal	unossified	5	b
21	104	104R06	f	3.6	10	R	10	36.3	3.63	5	5	10	0	0	0	0	4	6	sku	auditory ossicles	incomplete ossification		b
21	104	104R06	f	3.6	10	R	10	36.3	3.63	5	5	10	0	0	0	0	4	6	sku	fontanelle	large		b
21	104	104R06	f	3.6	10	R	10	36.3	3.63	5	5	10	0	0	0	0	4	6	sku	interparietal	incomplete ossification		b
21	104	104R06	f	3.6	10	R	10	36.3	3.63	5	5	10	0	0	0	0	4	6	sku	mandible	incomplete ossification		b
21	104	104R06	f	3.6	10	R	10	36.3	3.63	5	5	10	0	0	0	0	4	6	sku	parietal	incomplete ossification		b
21	104	104R06	f	3.6	10	R	10	36.3	3.63	5	5	10	0	0	0	0	4	6	sku	supraoccipital	incomplete ossification		b
21	104	104R06	f	3.6	10	R	10	36.3	3.63	5	5	10	0	0	0	0	4	6	ver	caudal arch	ossified	2	b
21	104	104R06	f	3.6	10	R	10	36.3	3.63	5	5	10	0	0	0	0	4	6	ver	caudal centrum	ossified	4	b
21	104	104R06	f	3.6	10	R	10	36.3	3.63	5	5	10	0	0	0	0	4	6	ver	cervical centrum	unossified	1	b
21	104	104R06	f	3.6	10	R	10	36.3	3.63	5	5	10	0	0	0	0	4	6	ver	cervical centrum	unossified	2	b
21	104	104R06	f	3.6	10	R	10	36.3	3.63	5	5	10	0	0	0	0	4	6	ver	cervical centrum	unossified	3	b
21	104	104R06	f	3.6	10	R	10	36.3	3.63	5	5	10	0	0	0	0	4	6	ver	lumbar arch	incomplete ossification	4	b
21	104	104R06	f	3.6	10	R	10	36.3	3.63	5	5	10	0	0	0	0	4	6	ver	odontoid process	unossified		b
21	104	104R06	f	3.6	10	R	10	36.3	3.63	5	5	10	0	0	0	0	4	6	y	y	y		b
21	105	105L01	f	3.5	1	L	11	41.5	3.77	7	4	11	0	0	0	0	7	4	fli	phalanx middle	unossified	2	b
21	105	105L01	f	3.5	1	L	11	41.5	3.77	7	4	11	0	0	0	0	7	4	fli	phalanx middle	unossified	3	b
21	105	105L01	f	3.5	1	L	11	41.5	3.77	7	4	11	0	0	0	0	7	4	fli	phalanx middle	unossified	4	b
21	105	105L01	f	3.5	1	L	11	41.5	3.77	7	4	11	0	0	0	0	7	4	fli	phalanx middle	unossified	5	b
21	105	105L01	f	3.5	1	L	11	41.5	3.77	7	4	11	0	0	0	0	7	4	fli	phalanx proximal	unossified	1	b
21	105	105L01	f	3.5	1	L	11	41.5	3.77	7	4	11	0	0	0	0	7	4	fli	phalanx proximal	unossified	2	b
21	105	105L01	f	3.5	1	L	11	41.5	3.77	7	4	11	0	0	0	0	7	4	fli	phalanx proximal	unossified	3	b
21	105	105L01	f	3.5	1	L	11	41.5	3.77	7	4	11	0	0	0	0	7	4	fli	phalanx proximal	unossified	4	b
21	105	105L01	f	3.5	1	L	11	41.5	3.77	7	4	11	0	0	0	0	7	4	fli	phalanx proximal	unossified	5	b
21	105	105L01	f	3.5	1	L	11	41.5	3.77	7	4	11	0	0	0	0	7	4	hli	calcaneus	unossified		b
21	105	105L01	f	3.5	1	L	11	41.5	3.77	7	4	11	0	0	0	0	7	4	hli	metatarsal	unossified	1	b
21	105	105L01	f	3.5	1	L	11	41.5	3.77	7	4	11	0	0	0	0	7	4	hli	phalanx middle	unossified	2	b
21	105	105L01	f	3.5	1	L	11	41.5	3.77	7	4	11	0	0	0	0	7	4	hli	phalanx middle	unossified	3	b
21	105	105L01	f	3.5	1	L	11	41.5	3.77	7	4	11	0	0	0	0	7	4	hli	phalanx middle	unossified	4	b
21	105	105L01	f	3.5	1	L	11	41.5	3.77	7	4	11	0	0	0	0	7	4	hli	phalanx middle	unossified	5	b
21	105	105L01	f	3.5	1	L	11	41.5	3.77	7	4	11	0	0	0	0	7	4	hli	phalanx proximal	unossified	1	b
21	105	105L01	f	3.5	1	L	11	41.5	3.77	7	4	11	0	0	0	0	7	4	hli	phalanx proximal	unossified	2	b
21	105	105L01	f	3.5	1	L	11	41.5	3.77	7	4	11	0	0	0	0	7	4	hli	phalanx proximal	unossified	3	b
21	105	105L01	f	3.5	1	L	11	41.5	3.77	7	4	11	0	0	0	0	7	4	hli	phalanx proximal	unossified	4	b
21	105	105L01	f	3.5	1	L	11	41.5	3.77	7	4	11	0	0	0	0	7	4	hli	phalanx proximal	unossified	5	b
21	105	105L01	f	3.5	1	L	11	41.5	3.77	7	4	11	0	0	0	0	7	4	rib	cervical rib	bilateral		b
21	105	105L01	f	3.5	1	L	11	41.5	3.77	7	4	11	0	0	0	0	7	4	rib	lumbar rib	bilateral		b
21	105	105L01	f	3.5	1	L	11	41.5	3.77	7	4	11	0	0	0	0	7	4	sku	auditory ossicles	incomplete ossification		b
21	105	105L01	f	3.5	1	L	11	41.5	3.77	7	4	11	0	0	0	0	7	4	sku	fontanelle	large		b
21	105	105L01	f	3.5	1	L	11	41.5	3.77	7	4	11	0	0	0	0	7	4	ste	sternebra	asymmetric ossification	4	b
21	105	105L01	f	3.5	1	L	11	41.5	3.77	7	4	11	0	0	0	0	7	4	ste	sternebra	incomplete ossification	5	b
21	105	105L01	f	3.5	1	L	11	41.5	3.77	7	4	11	0	0	0	0	7	4	ver	caudal arch	ossified	2	b
21	105	105L01	f	3.5	1	L	11	41.5	3.77	7	4	11	0	0	0	0	7	4	ver	caudal centrum	ossified	4	b
21	105	105L01	f	3.5	1	L	11	41.5	3.77	7	4	11	0	0	0	0	7	4	ver	cervical centrum	incomplete ossification	1	b
21	105	105L01	f	3.5	1	L	11	41.5	3.77	7	4	11	0	0	0	0	7	4	ver	cervical centrum	unossified	2	b
21	105	105L01	f	3.5	1	L	11	41.5	3.77	7	4	11	0	0	0	0	7	4	ver	cervical centrum	unossified	3	b
21	105	105L01	f	3.5	1	L	11	41.5	3.77	7	4	11	0	0	0	0	7	4	ver	cervical centrum	unossified	4	b
21	105	105L01	f	3.5	1	L	11	41.5	3.77	7	4	11	0	0	0	0	7	4	ver	cervical centrum	unossified	5	b
21	105	105L01	f	3.5	1	L	11	41.5	3.77	7	4	11	0	0	0	0	7	4	ver	lumbar arch	incomplete ossification	4	b
21	105	105L01	f	3.5	1	L	11	41.5	3.77	7	4	11	0	0	0	0	7	4	ver	odontoid process	unossified		b
21	105	105L01	f	3.5	1	L	11	41.5	3.77	7	4	11	0	0	0	0	7	4	y	y	y		b
21	105	105L02	f	3.7	2	L	11	41.5	3.77	7	4	11	0	0	0	0	7	4	fli	phalanx middle	unossified	2	b
21	105	105L02	f	3.7	2	L	11	41.5	3.77	7	4	11	0	0	0	0	7	4	fli	phalanx middle	unossified	3	b
21	105	105L02	f	3.7	2	L	11	41.5	3.77	7	4	11	0	0	0	0	7	4	fli	phalanx middle	unossified	4	b
21	105	105L02	f	3.7	2	L	11	41.5	3.77	7	4	11	0	0	0	0	7	4	fli	phalanx middle	unossified	5	b
21	105	105L02	f	3.7	2	L	11	41.5	3.77	7	4	11	0	0	0	0	7	4	fli	phalanx proximal	unossified	1	b
21	105	105L02	f	3.7	2	L	11	41.5	3.77	7	4	11	0	0	0	0	7	4	fli	phalanx proximal	unossified	2	b
21	105	105L02	f	3.7	2	L	11	41.5	3.77	7	4	11	0	0	0	0	7	4	fli	phalanx proximal	unossified	5	b
21	105	105L02	f	3.7	2	L	11	41.5	3.77	7	4	11	0	0	0	0	7	4	hli	calcaneus	unossified		b
21	105	105L02	f	3.7	2	L	11	41.5	3.77	7	4	11	0	0	0	0	7	4	hli	metatarsal	unossified	1	b
21	105	105L02	f	3.7	2	L	11	41.5	3.77	7	4	11	0	0	0	0	7	4	hli	phalanx middle	unossified	2	b
21	105	105L02	f	3.7	2	L	11	41.5	3.77	7	4	11	0	0	0	0	7	4	hli	phalanx middle	unossified	3	b
21	105	105L02	f	3.7	2	L	11	41.5	3.77	7	4	11	0	0	0	0	7	4	hli	phalanx middle	unossified	4	b
21	105	105L02	f	3.7	2	L	11	41.5	3.77	7	4	11	0	0	0	0	7	4	hli	phalanx middle	unossified	5	b
21	105	105L02	f	3.7	2	L	11	41.5	3.77	7	4	11	0	0	0	0	7	4	hli	phalanx proximal	unossified	1	b
21	105	105L02	f	3.7	2	L	11	41.5	3.77	7	4	11	0	0	0	0	7	4	hli	phalanx proximal	unossified	2	b
21	105	105L02	f	3.7	2	L	11	41.5	3.77	7	4	11	0	0	0	0	7	4	hli	phalanx proximal	unossified	3	b
21	105	105L02	f	3.7	2	L	11	41.5	3.77	7	4	11	0	0	0	0	7	4	hli	phalanx proximal	unossified	4	b
21	105	105L02	f	3.7	2	L	11	41.5	3.77	7	4	11	0	0	0	0	7	4	hli	phalanx proximal	unossified	5	b
21	105	105L02	f	3.7	2	L	11	41.5	3.77	7	4	11	0	0	0	0	7	4	rib	lumbar rib	bilateral		b
21	105	105L02	f	3.7	2	L	11	41.5	3.77	7	4	11	0	0	0	0	7	4	sku	auditory ossicles	incomplete ossification		b
21	105	105L02	f	3.7	2	L	11	41.5	3.77	7	4	11	0	0	0	0	7	4	ste	sternebra	asymmetric ossification	3	b
21	105	105L02	f	3.7	2	L	11	41.5	3.77	7	4	11	0	0	0	0	7	4	ste	sternebra	asymmetric ossification	4	b
21	105	105L02	f	3.7	2	L	11	41.5	3.77	7	4	11	0	0	0	0	7	4	ste	sternebra	asymmetric ossification	5	b
21	105	105L02	f	3.7	2	L	11	41.5	3.77	7	4	11	0	0	0	0	7	4	ver	caudal arch	ossified	2	b
21	105	105L02	f	3.7	2	L	11	41.5	3.77	7	4	11	0	0	0	0	7	4	ver	caudal centrum	ossified	4	b
21	105	105L02	f	3.7	2	L	11	41.5	3.77	7	4	11	0	0	0	0	7	4	ver	cervical centrum	unossified	1	b
21	105	105L02	f	3.7	2	L	11	41.5	3.77	7	4	11	0	0	0	0	7	4	ver	cervical centrum	unossified	2	b
21	105	105L02	f	3.7	2	L	11	41.5	3.77	7	4	11	0	0	0	0	7	4	ver	cervical centrum	unossified	3	b
21	105	105L02	f	3.7	2	L	11	41.5	3.77	7	4	11	0	0	0	0	7	4	ver	cervical centrum	unossified	4	b
21	105	105L02	f	3.7	2	L	11	41.5	3.77	7	4	11	0	0	0	0	7	4	ver	cervical centrum	unossified	5	b
21	105	105L02	f	3.7	2	L	11	41.5	3.77	7	4	11	0	0	0	0	7	4	ver	cervical centrum	unossified	6	b
21	105	105L02	f	3.7	2	L	11	41.5	3.77	7	4	11	0	0	0	0	7	4	ver	lumbar arch	incomplete ossification	4	b
21	105	105L02	f	3.7	2	L	11	41.5	3.77	7	4	11	0	0	0	0	7	4	ver	odontoid process	unossified		b
21	105	105L02	f	3.7	2	L	11	41.5	3.77	7	4	11	0	0	0	0	7	4	y	y	y		b
21	105	105L03	f	3.8	3	L	11	41.5	3.77	7	4	11	0	0	0	0	7	4	fli	phalanx middle	unossified	2	b
21	105	105L03	f	3.8	3	L	11	41.5	3.77	7	4	11	0	0	0	0	7	4	fli	phalanx middle	unossified	3	b
21	105	105L03	f	3.8	3	L	11	41.5	3.77	7	4	11	0	0	0	0	7	4	fli	phalanx middle	unossified	4	b
21	105	105L03	f	3.8	3	L	11	41.5	3.77	7	4	11	0	0	0	0	7	4	fli	phalanx middle	unossified	5	b
21	105	105L03	f	3.8	3	L	11	41.5	3.77	7	4	11	0	0	0	0	7	4	fli	phalanx proximal	incomplete ossification	2	b
21	105	105L03	f	3.8	3	L	11	41.5	3.77	7	4	11	0	0	0	0	7	4	fli	phalanx proximal	incomplete ossification	5	b
21	105	105L03	f	3.8	3	L	11	41.5	3.77	7	4	11	0	0	0	0	7	4	fli	phalanx proximal	unossified	1	b
21	105	105L03	f	3.8	3	L	11	41.5	3.77	7	4	11	0	0	0	0	7	4	hli	calcaneus	unossified		b
21	105	105L03	f	3.8	3	L	11	41.5	3.77	7	4	11	0	0	0	0	7	4	hli	metatarsal	unossified	1	b
21	105	105L03	f	3.8	3	L	11	41.5	3.77	7	4	11	0	0	0	0	7	4	hli	phalanx middle	unossified	2	b
21	105	105L03	f	3.8	3	L	11	41.5	3.77	7	4	11	0	0	0	0	7	4	hli	phalanx middle	unossified	3	b
21	105	105L03	f	3.8	3	L	11	41.5	3.77	7	4	11	0	0	0	0	7	4	hli	phalanx middle	unossified	4	b
21	105	105L03	f	3.8	3	L	11	41.5	3.77	7	4	11	0	0	0	0	7	4	hli	phalanx middle	unossified	5	b
21	105	105L03	f	3.8	3	L	11	41.5	3.77	7	4	11	0	0	0	0	7	4	hli	phalanx proximal	unossified	1	b
21	105	105L03	f	3.8	3	L	11	41.5	3.77	7	4	11	0	0	0	0	7	4	hli	phalanx proximal	unossified	2	b
21	105	105L03	f	3.8	3	L	11	41.5	3.77	7	4	11	0	0	0	0	7	4	hli	phalanx proximal	unossified	3	b
21	105	105L03	f	3.8	3	L	11	41.5	3.77	7	4	11	0	0	0	0	7	4	hli	phalanx proximal	unossified	4	b
21	105	105L03	f	3.8	3	L	11	41.5	3.77	7	4	11	0	0	0	0	7	4	hli	phalanx proximal	unossified	5	b
21	105	105L03	f	3.8	3	L	11	41.5	3.77	7	4	11	0	0	0	0	7	4	rib	cervical rib	left		l
21	105	105L03	f	3.8	3	L	11	41.5	3.77	7	4	11	0	0	0	0	7	4	rib	lumbar rib	bilateral		b
21	105	105L03	f	3.8	3	L	11	41.5	3.77	7	4	11	0	0	0	0	7	4	sku	auditory ossicles	incomplete ossification		b
21	105	105L03	f	3.8	3	L	11	41.5	3.77	7	4	11	0	0	0	0	7	4	ver	caudal arch	ossified	2	b
21	105	105L03	f	3.8	3	L	11	41.5	3.77	7	4	11	0	0	0	0	7	4	ver	caudal centrum	ossified	4	b
21	105	105L03	f	3.8	3	L	11	41.5	3.77	7	4	11	0	0	0	0	7	4	ver	cervical centrum	incomplete ossification	1	b
21	105	105L03	f	3.8	3	L	11	41.5	3.77	7	4	11	0	0	0	0	7	4	ver	cervical centrum	unossified	2	b
21	105	105L03	f	3.8	3	L	11	41.5	3.77	7	4	11	0	0	0	0	7	4	ver	lumbar arch	incomplete ossification	4	b
21	105	105L03	f	3.8	3	L	11	41.5	3.77	7	4	11	0	0	0	0	7	4	ver	odontoid process	unossified		b
21	105	105L03	f	3.8	3	L	11	41.5	3.77	7	4	11	0	0	0	0	7	4	y	y	y		b
21	105	105L04	f	3.6	4	L	11	41.5	3.77	7	4	11	0	0	0	0	7	4	fli	phalanx middle	unossified	2	b
21	105	105L04	f	3.6	4	L	11	41.5	3.77	7	4	11	0	0	0	0	7	4	fli	phalanx middle	unossified	3	b
21	105	105L04	f	3.6	4	L	11	41.5	3.77	7	4	11	0	0	0	0	7	4	fli	phalanx middle	unossified	4	b
21	105	105L04	f	3.6	4	L	11	41.5	3.77	7	4	11	0	0	0	0	7	4	fli	phalanx middle	unossified	5	b
21	105	105L04	f	3.6	4	L	11	41.5	3.77	7	4	11	0	0	0	0	7	4	fli	phalanx proximal	incomplete ossification	2	b
21	105	105L04	f	3.6	4	L	11	41.5	3.77	7	4	11	0	0	0	0	7	4	fli	phalanx proximal	incomplete ossification	4	b
21	105	105L04	f	3.6	4	L	11	41.5	3.77	7	4	11	0	0	0	0	7	4	fli	phalanx proximal	incomplete ossification	5	b
21	105	105L04	f	3.6	4	L	11	41.5	3.77	7	4	11	0	0	0	0	7	4	fli	phalanx proximal	unossified	1	b
21	105	105L04	f	3.6	4	L	11	41.5	3.77	7	4	11	0	0	0	0	7	4	hli	calcaneus	unossified		b
21	105	105L04	f	3.6	4	L	11	41.5	3.77	7	4	11	0	0	0	0	7	4	hli	metatarsal	unossified	1	b
21	105	105L04	f	3.6	4	L	11	41.5	3.77	7	4	11	0	0	0	0	7	4	hli	phalanx middle	unossified	2	b
21	105	105L04	f	3.6	4	L	11	41.5	3.77	7	4	11	0	0	0	0	7	4	hli	phalanx middle	unossified	3	b
21	105	105L04	f	3.6	4	L	11	41.5	3.77	7	4	11	0	0	0	0	7	4	hli	phalanx middle	unossified	4	b
21	105	105L04	f	3.6	4	L	11	41.5	3.77	7	4	11	0	0	0	0	7	4	hli	phalanx middle	unossified	5	b
21	105	105L04	f	3.6	4	L	11	41.5	3.77	7	4	11	0	0	0	0	7	4	hli	phalanx proximal	unossified	1	b
21	105	105L04	f	3.6	4	L	11	41.5	3.77	7	4	11	0	0	0	0	7	4	hli	phalanx proximal	unossified	2	b
21	105	105L04	f	3.6	4	L	11	41.5	3.77	7	4	11	0	0	0	0	7	4	hli	phalanx proximal	unossified	3	b
21	105	105L04	f	3.6	4	L	11	41.5	3.77	7	4	11	0	0	0	0	7	4	hli	phalanx proximal	unossified	4	b
21	105	105L04	f	3.6	4	L	11	41.5	3.77	7	4	11	0	0	0	0	7	4	hli	phalanx proximal	unossified	5	b
21	105	105L04	f	3.6	4	L	11	41.5	3.77	7	4	11	0	0	0	0	7	4	rib	cervical rib	right		r
21	105	105L04	f	3.6	4	L	11	41.5	3.77	7	4	11	0	0	0	0	7	4	rib	lumbar rib	bilateral		b
21	105	105L04	f	3.6	4	L	11	41.5	3.77	7	4	11	0	0	0	0	7	4	sku	auditory ossicles	incomplete ossification		b
21	105	105L04	f	3.6	4	L	11	41.5	3.77	7	4	11	0	0	0	0	7	4	ver	caudal arch	ossified	2	b
21	105	105L04	f	3.6	4	L	11	41.5	3.77	7	4	11	0	0	0	0	7	4	ver	caudal centrum	ossified	4	b
21	105	105L04	f	3.6	4	L	11	41.5	3.77	7	4	11	0	0	0	0	7	4	ver	cervical centrum	unossified	1	b
21	105	105L04	f	3.6	4	L	11	41.5	3.77	7	4	11	0	0	0	0	7	4	ver	lumbar arch	incomplete ossification	4	b
21	105	105L04	f	3.6	4	L	11	41.5	3.77	7	4	11	0	0	0	0	7	4	ver	odontoid process	unossified		b
21	105	105L04	f	3.6	4	L	11	41.5	3.77	7	4	11	0	0	0	0	7	4	y	y	y		b
21	105	105L05	m	3.7	5	L	11	41.5	3.77	7	4	11	0	0	0	0	7	4	fli	phalanx middle	unossified	2	b
21	105	105L05	m	3.7	5	L	11	41.5	3.77	7	4	11	0	0	0	0	7	4	fli	phalanx middle	unossified	3	b
21	105	105L05	m	3.7	5	L	11	41.5	3.77	7	4	11	0	0	0	0	7	4	fli	phalanx middle	unossified	4	b
21	105	105L05	m	3.7	5	L	11	41.5	3.77	7	4	11	0	0	0	0	7	4	fli	phalanx middle	unossified	5	b
21	105	105L05	m	3.7	5	L	11	41.5	3.77	7	4	11	0	0	0	0	7	4	fli	phalanx proximal	incomplete ossification	2	b
21	105	105L05	m	3.7	5	L	11	41.5	3.77	7	4	11	0	0	0	0	7	4	fli	phalanx proximal	incomplete ossification	5	b
21	105	105L05	m	3.7	5	L	11	41.5	3.77	7	4	11	0	0	0	0	7	4	fli	phalanx proximal	unossified	1	b
21	105	105L05	m	3.7	5	L	11	41.5	3.77	7	4	11	0	0	0	0	7	4	hli	calcaneus	unossified		b
21	105	105L05	m	3.7	5	L	11	41.5	3.77	7	4	11	0	0	0	0	7	4	hli	metatarsal	unossified	1	b
21	105	105L05	m	3.7	5	L	11	41.5	3.77	7	4	11	0	0	0	0	7	4	hli	phalanx middle	unossified	2	b
21	105	105L05	m	3.7	5	L	11	41.5	3.77	7	4	11	0	0	0	0	7	4	hli	phalanx middle	unossified	3	b
21	105	105L05	m	3.7	5	L	11	41.5	3.77	7	4	11	0	0	0	0	7	4	hli	phalanx middle	unossified	4	b
21	105	105L05	m	3.7	5	L	11	41.5	3.77	7	4	11	0	0	0	0	7	4	hli	phalanx middle	unossified	5	b
21	105	105L05	m	3.7	5	L	11	41.5	3.77	7	4	11	0	0	0	0	7	4	hli	phalanx proximal	unossified	1	b
21	105	105L05	m	3.7	5	L	11	41.5	3.77	7	4	11	0	0	0	0	7	4	hli	phalanx proximal	unossified	2	b
21	105	105L05	m	3.7	5	L	11	41.5	3.77	7	4	11	0	0	0	0	7	4	hli	phalanx proximal	unossified	3	b
21	105	105L05	m	3.7	5	L	11	41.5	3.77	7	4	11	0	0	0	0	7	4	hli	phalanx proximal	unossified	4	b
21	105	105L05	m	3.7	5	L	11	41.5	3.77	7	4	11	0	0	0	0	7	4	hli	phalanx proximal	unossified	5	b
21	105	105L05	m	3.7	5	L	11	41.5	3.77	7	4	11	0	0	0	0	7	4	rib	lumbar rib	bilateral		b
21	105	105L05	m	3.7	5	L	11	41.5	3.77	7	4	11	0	0	0	0	7	4	sku	auditory ossicles	incomplete ossification		b
21	105	105L05	m	3.7	5	L	11	41.5	3.77	7	4	11	0	0	0	0	7	4	ver	caudal arch	ossified	2	b
21	105	105L05	m	3.7	5	L	11	41.5	3.77	7	4	11	0	0	0	0	7	4	ver	caudal centrum	ossified	4	b
21	105	105L05	m	3.7	5	L	11	41.5	3.77	7	4	11	0	0	0	0	7	4	ver	cervical centrum	unossified	2	b
21	105	105L05	m	3.7	5	L	11	41.5	3.77	7	4	11	0	0	0	0	7	4	ver	lumbar arch	incomplete ossification	4	b
21	105	105L05	m	3.7	5	L	11	41.5	3.77	7	4	11	0	0	0	0	7	4	ver	odontoid process	unossified		b
21	105	105L05	m	3.7	5	L	11	41.5	3.77	7	4	11	0	0	0	0	7	4	y	y	y		b
21	105	105L06	m	3.7	6	L	11	41.5	3.77	7	4	11	0	0	0	0	7	4	fli	phalanx middle	unossified	2	b
21	105	105L06	m	3.7	6	L	11	41.5	3.77	7	4	11	0	0	0	0	7	4	fli	phalanx middle	unossified	3	b
21	105	105L06	m	3.7	6	L	11	41.5	3.77	7	4	11	0	0	0	0	7	4	fli	phalanx middle	unossified	4	b
21	105	105L06	m	3.7	6	L	11	41.5	3.77	7	4	11	0	0	0	0	7	4	fli	phalanx middle	unossified	5	b
21	105	105L06	m	3.7	6	L	11	41.5	3.77	7	4	11	0	0	0	0	7	4	fli	phalanx proximal	unossified	1	b
21	105	105L06	m	3.7	6	L	11	41.5	3.77	7	4	11	0	0	0	0	7	4	fli	phalanx proximal	unossified	2	b
21	105	105L06	m	3.7	6	L	11	41.5	3.77	7	4	11	0	0	0	0	7	4	fli	phalanx proximal	unossified	5	b
21	105	105L06	m	3.7	6	L	11	41.5	3.77	7	4	11	0	0	0	0	7	4	hli	calcaneus	unossified		b
21	105	105L06	m	3.7	6	L	11	41.5	3.77	7	4	11	0	0	0	0	7	4	hli	metatarsal	unossified	1	b
21	105	105L06	m	3.7	6	L	11	41.5	3.77	7	4	11	0	0	0	0	7	4	hli	phalanx middle	unossified	2	b
21	105	105L06	m	3.7	6	L	11	41.5	3.77	7	4	11	0	0	0	0	7	4	hli	phalanx middle	unossified	3	b
21	105	105L06	m	3.7	6	L	11	41.5	3.77	7	4	11	0	0	0	0	7	4	hli	phalanx middle	unossified	4	b
21	105	105L06	m	3.7	6	L	11	41.5	3.77	7	4	11	0	0	0	0	7	4	hli	phalanx middle	unossified	5	b
21	105	105L06	m	3.7	6	L	11	41.5	3.77	7	4	11	0	0	0	0	7	4	hli	phalanx proximal	unossified	1	b
21	105	105L06	m	3.7	6	L	11	41.5	3.77	7	4	11	0	0	0	0	7	4	hli	phalanx proximal	unossified	2	b
21	105	105L06	m	3.7	6	L	11	41.5	3.77	7	4	11	0	0	0	0	7	4	hli	phalanx proximal	unossified	3	b
21	105	105L06	m	3.7	6	L	11	41.5	3.77	7	4	11	0	0	0	0	7	4	hli	phalanx proximal	unossified	4	b
21	105	105L06	m	3.7	6	L	11	41.5	3.77	7	4	11	0	0	0	0	7	4	hli	phalanx proximal	unossified	5	b
21	105	105L06	m	3.7	6	L	11	41.5	3.77	7	4	11	0	0	0	0	7	4	rib	lumbar rib	bilateral		b
21	105	105L06	m	3.7	6	L	11	41.5	3.77	7	4	11	0	0	0	0	7	4	sku	auditory ossicles	incomplete ossification		b
21	105	105L06	m	3.7	6	L	11	41.5	3.77	7	4	11	0	0	0	0	7	4	sku	fontanelle	large		b
21	105	105L06	m	3.7	6	L	11	41.5	3.77	7	4	11	0	0	0	0	7	4	ver	caudal arch	ossified	2	b
21	105	105L06	m	3.7	6	L	11	41.5	3.77	7	4	11	0	0	0	0	7	4	ver	caudal centrum	ossified	4	b
21	105	105L06	m	3.7	6	L	11	41.5	3.77	7	4	11	0	0	0	0	7	4	ver	cervical centrum	unossified	2	b
21	105	105L06	m	3.7	6	L	11	41.5	3.77	7	4	11	0	0	0	0	7	4	ver	cervical centrum	unossified	3	b
21	105	105L06	m	3.7	6	L	11	41.5	3.77	7	4	11	0	0	0	0	7	4	ver	cervical centrum	unossified	5	b
21	105	105L06	m	3.7	6	L	11	41.5	3.77	7	4	11	0	0	0	0	7	4	ver	lumbar arch	incomplete ossification	4	b
21	105	105L06	m	3.7	6	L	11	41.5	3.77	7	4	11	0	0	0	0	7	4	ver	odontoid process	unossified		b
21	105	105L06	m	3.7	6	L	11	41.5	3.77	7	4	11	0	0	0	0	7	4	y	y	y		b
21	105	105L07	m	3.8	7	L	11	41.5	3.77	7	4	11	0	0	0	0	7	4	fli	phalanx middle	unossified	2	b
21	105	105L07	m	3.8	7	L	11	41.5	3.77	7	4	11	0	0	0	0	7	4	fli	phalanx middle	unossified	3	b
21	105	105L07	m	3.8	7	L	11	41.5	3.77	7	4	11	0	0	0	0	7	4	fli	phalanx middle	unossified	4	b
21	105	105L07	m	3.8	7	L	11	41.5	3.77	7	4	11	0	0	0	0	7	4	fli	phalanx middle	unossified	5	b
21	105	105L07	m	3.8	7	L	11	41.5	3.77	7	4	11	0	0	0	0	7	4	fli	phalanx proximal	unossified	1	b
21	105	105L07	m	3.8	7	L	11	41.5	3.77	7	4	11	0	0	0	0	7	4	fli	phalanx proximal	unossified	2	b
21	105	105L07	m	3.8	7	L	11	41.5	3.77	7	4	11	0	0	0	0	7	4	fli	phalanx proximal	unossified	5	b
21	105	105L07	m	3.8	7	L	11	41.5	3.77	7	4	11	0	0	0	0	7	4	hli	calcaneus	unossified		b
21	105	105L07	m	3.8	7	L	11	41.5	3.77	7	4	11	0	0	0	0	7	4	hli	metatarsal	unossified	1	b
21	105	105L07	m	3.8	7	L	11	41.5	3.77	7	4	11	0	0	0	0	7	4	hli	phalanx middle	unossified	2	b
21	105	105L07	m	3.8	7	L	11	41.5	3.77	7	4	11	0	0	0	0	7	4	hli	phalanx middle	unossified	3	b
21	105	105L07	m	3.8	7	L	11	41.5	3.77	7	4	11	0	0	0	0	7	4	hli	phalanx middle	unossified	4	b
21	105	105L07	m	3.8	7	L	11	41.5	3.77	7	4	11	0	0	0	0	7	4	hli	phalanx middle	unossified	5	b
21	105	105L07	m	3.8	7	L	11	41.5	3.77	7	4	11	0	0	0	0	7	4	hli	phalanx proximal	unossified	1	b
21	105	105L07	m	3.8	7	L	11	41.5	3.77	7	4	11	0	0	0	0	7	4	hli	phalanx proximal	unossified	2	b
21	105	105L07	m	3.8	7	L	11	41.5	3.77	7	4	11	0	0	0	0	7	4	hli	phalanx proximal	unossified	3	b
21	105	105L07	m	3.8	7	L	11	41.5	3.77	7	4	11	0	0	0	0	7	4	hli	phalanx proximal	unossified	4	b
21	105	105L07	m	3.8	7	L	11	41.5	3.77	7	4	11	0	0	0	0	7	4	hli	phalanx proximal	unossified	5	b
21	105	105L07	m	3.8	7	L	11	41.5	3.77	7	4	11	0	0	0	0	7	4	rib	cervical rib	bilateral		b
21	105	105L07	m	3.8	7	L	11	41.5	3.77	7	4	11	0	0	0	0	7	4	rib	lumbar rib	bilateral		b
21	105	105L07	m	3.8	7	L	11	41.5	3.77	7	4	11	0	0	0	0	7	4	sku	auditory ossicles	incomplete ossification		b
21	105	105L07	m	3.8	7	L	11	41.5	3.77	7	4	11	0	0	0	0	7	4	ste	sternebra	asymmetric ossification	4	b
21	105	105L07	m	3.8	7	L	11	41.5	3.77	7	4	11	0	0	0	0	7	4	ste	sternebra	incomplete ossification	5	b
21	105	105L07	m	3.8	7	L	11	41.5	3.77	7	4	11	0	0	0	0	7	4	ver	caudal arch	ossified	2	b
21	105	105L07	m	3.8	7	L	11	41.5	3.77	7	4	11	0	0	0	0	7	4	ver	caudal centrum	ossified	4	b
21	105	105L07	m	3.8	7	L	11	41.5	3.77	7	4	11	0	0	0	0	7	4	ver	cervical centrum	unossified	2	b
21	105	105L07	m	3.8	7	L	11	41.5	3.77	7	4	11	0	0	0	0	7	4	ver	lumbar arch	incomplete ossification	4	b
21	105	105L07	m	3.8	7	L	11	41.5	3.77	7	4	11	0	0	0	0	7	4	ver	odontoid process	unossified		b
21	105	105L07	m	3.8	7	L	11	41.5	3.77	7	4	11	0	0	0	0	7	4	y	y	y		b
21	105	105R01	m	3.9	8	R	11	41.5	3.77	7	4	11	0	0	0	0	7	4	fli	phalanx middle	unossified	2	b
21	105	105R01	m	3.9	8	R	11	41.5	3.77	7	4	11	0	0	0	0	7	4	fli	phalanx middle	unossified	3	b
21	105	105R01	m	3.9	8	R	11	41.5	3.77	7	4	11	0	0	0	0	7	4	fli	phalanx middle	unossified	4	b
21	105	105R01	m	3.9	8	R	11	41.5	3.77	7	4	11	0	0	0	0	7	4	fli	phalanx middle	unossified	5	b
21	105	105R01	m	3.9	8	R	11	41.5	3.77	7	4	11	0	0	0	0	7	4	fli	phalanx proximal	unossified	1	b
21	105	105R01	m	3.9	8	R	11	41.5	3.77	7	4	11	0	0	0	0	7	4	fli	phalanx proximal	unossified	2	b
21	105	105R01	m	3.9	8	R	11	41.5	3.77	7	4	11	0	0	0	0	7	4	fli	phalanx proximal	unossified	5	b
21	105	105R01	m	3.9	8	R	11	41.5	3.77	7	4	11	0	0	0	0	7	4	hli	calcaneus	unossified		b
21	105	105R01	m	3.9	8	R	11	41.5	3.77	7	4	11	0	0	0	0	7	4	hli	metatarsal	unossified	1	b
21	105	105R01	m	3.9	8	R	11	41.5	3.77	7	4	11	0	0	0	0	7	4	hli	phalanx middle	unossified	2	b
21	105	105R01	m	3.9	8	R	11	41.5	3.77	7	4	11	0	0	0	0	7	4	hli	phalanx middle	unossified	3	b
21	105	105R01	m	3.9	8	R	11	41.5	3.77	7	4	11	0	0	0	0	7	4	hli	phalanx middle	unossified	4	b
21	105	105R01	m	3.9	8	R	11	41.5	3.77	7	4	11	0	0	0	0	7	4	hli	phalanx middle	unossified	5	b
21	105	105R01	m	3.9	8	R	11	41.5	3.77	7	4	11	0	0	0	0	7	4	hli	phalanx proximal	unossified	1	b
21	105	105R01	m	3.9	8	R	11	41.5	3.77	7	4	11	0	0	0	0	7	4	hli	phalanx proximal	unossified	2	b
21	105	105R01	m	3.9	8	R	11	41.5	3.77	7	4	11	0	0	0	0	7	4	hli	phalanx proximal	unossified	3	b
21	105	105R01	m	3.9	8	R	11	41.5	3.77	7	4	11	0	0	0	0	7	4	hli	phalanx proximal	unossified	4	b
21	105	105R01	m	3.9	8	R	11	41.5	3.77	7	4	11	0	0	0	0	7	4	hli	phalanx proximal	unossified	5	b
21	105	105R01	m	3.9	8	R	11	41.5	3.77	7	4	11	0	0	0	0	7	4	rib	lumbar rib	bilateral		b
21	105	105R01	m	3.9	8	R	11	41.5	3.77	7	4	11	0	0	0	0	7	4	sku	auditory ossicles	incomplete ossification		b
21	105	105R01	m	3.9	8	R	11	41.5	3.77	7	4	11	0	0	0	0	7	4	ver	caudal arch	ossified	2	b
21	105	105R01	m	3.9	8	R	11	41.5	3.77	7	4	11	0	0	0	0	7	4	ver	caudal centrum	ossified	4	b
21	105	105R01	m	3.9	8	R	11	41.5	3.77	7	4	11	0	0	0	0	7	4	ver	cervical centrum	incomplete ossification	1	b
21	105	105R01	m	3.9	8	R	11	41.5	3.77	7	4	11	0	0	0	0	7	4	ver	cervical centrum	unossified	2	b
21	105	105R01	m	3.9	8	R	11	41.5	3.77	7	4	11	0	0	0	0	7	4	ver	cervical centrum	unossified	3	b
21	105	105R01	m	3.9	8	R	11	41.5	3.77	7	4	11	0	0	0	0	7	4	ver	cervical centrum	unossified	5	b
21	105	105R01	m	3.9	8	R	11	41.5	3.77	7	4	11	0	0	0	0	7	4	ver	cervical centrum	unossified	6	b
21	105	105R01	m	3.9	8	R	11	41.5	3.77	7	4	11	0	0	0	0	7	4	ver	lumbar arch	incomplete ossification	4	b
21	105	105R01	m	3.9	8	R	11	41.5	3.77	7	4	11	0	0	0	0	7	4	ver	odontoid process	unossified		b
21	105	105R01	m	3.9	8	R	11	41.5	3.77	7	4	11	0	0	0	0	7	4	y	y	y		b
21	105	105R02	f	3.9	9	R	11	41.5	3.77	7	4	11	0	0	0	0	7	4	fli	phalanx middle	unossified	2	b
21	105	105R02	f	3.9	9	R	11	41.5	3.77	7	4	11	0	0	0	0	7	4	fli	phalanx middle	unossified	3	b
21	105	105R02	f	3.9	9	R	11	41.5	3.77	7	4	11	0	0	0	0	7	4	fli	phalanx middle	unossified	4	b
21	105	105R02	f	3.9	9	R	11	41.5	3.77	7	4	11	0	0	0	0	7	4	fli	phalanx middle	unossified	5	b
21	105	105R02	f	3.9	9	R	11	41.5	3.77	7	4	11	0	0	0	0	7	4	fli	phalanx proximal	unossified	1	b
21	105	105R02	f	3.9	9	R	11	41.5	3.77	7	4	11	0	0	0	0	7	4	fli	phalanx proximal	unossified	2	b
21	105	105R02	f	3.9	9	R	11	41.5	3.77	7	4	11	0	0	0	0	7	4	fli	phalanx proximal	unossified	5	b
21	105	105R02	f	3.9	9	R	11	41.5	3.77	7	4	11	0	0	0	0	7	4	hli	calcaneus	unossified		b
21	105	105R02	f	3.9	9	R	11	41.5	3.77	7	4	11	0	0	0	0	7	4	hli	metatarsal	unossified	1	b
21	105	105R02	f	3.9	9	R	11	41.5	3.77	7	4	11	0	0	0	0	7	4	hli	phalanx middle	unossified	2	b
21	105	105R02	f	3.9	9	R	11	41.5	3.77	7	4	11	0	0	0	0	7	4	hli	phalanx middle	unossified	3	b
21	105	105R02	f	3.9	9	R	11	41.5	3.77	7	4	11	0	0	0	0	7	4	hli	phalanx middle	unossified	4	b
21	105	105R02	f	3.9	9	R	11	41.5	3.77	7	4	11	0	0	0	0	7	4	hli	phalanx middle	unossified	5	b
21	105	105R02	f	3.9	9	R	11	41.5	3.77	7	4	11	0	0	0	0	7	4	hli	phalanx proximal	unossified	1	b
21	105	105R02	f	3.9	9	R	11	41.5	3.77	7	4	11	0	0	0	0	7	4	hli	phalanx proximal	unossified	2	b
21	105	105R02	f	3.9	9	R	11	41.5	3.77	7	4	11	0	0	0	0	7	4	hli	phalanx proximal	unossified	3	b
21	105	105R02	f	3.9	9	R	11	41.5	3.77	7	4	11	0	0	0	0	7	4	hli	phalanx proximal	unossified	4	b
21	105	105R02	f	3.9	9	R	11	41.5	3.77	7	4	11	0	0	0	0	7	4	hli	phalanx proximal	unossified	5	b
21	105	105R02	f	3.9	9	R	11	41.5	3.77	7	4	11	0	0	0	0	7	4	rib	lumbar rib	bilateral		b
21	105	105R02	f	3.9	9	R	11	41.5	3.77	7	4	11	0	0	0	0	7	4	sku	auditory ossicles	incomplete ossification		b
21	105	105R02	f	3.9	9	R	11	41.5	3.77	7	4	11	0	0	0	0	7	4	ste	sternebra	asymmetric ossification	5	b
21	105	105R02	f	3.9	9	R	11	41.5	3.77	7	4	11	0	0	0	0	7	4	ver	caudal arch	ossified	2	b
21	105	105R02	f	3.9	9	R	11	41.5	3.77	7	4	11	0	0	0	0	7	4	ver	caudal centrum	ossified	5	b
21	105	105R02	f	3.9	9	R	11	41.5	3.77	7	4	11	0	0	0	0	7	4	ver	cervical centrum	incomplete ossification	1	b
21	105	105R02	f	3.9	9	R	11	41.5	3.77	7	4	11	0	0	0	0	7	4	ver	cervical centrum	unossified	2	b
21	105	105R02	f	3.9	9	R	11	41.5	3.77	7	4	11	0	0	0	0	7	4	ver	lumbar arch	incomplete ossification	4	b
21	105	105R02	f	3.9	9	R	11	41.5	3.77	7	4	11	0	0	0	0	7	4	ver	odontoid process	unossified		b
21	105	105R02	f	3.9	9	R	11	41.5	3.77	7	4	11	0	0	0	0	7	4	y	y	y		b
21	105	105R03	f	4	10	R	11	41.5	3.77	7	4	11	0	0	0	0	7	4	fli	phalanx middle	unossified	2	b
21	105	105R03	f	4	10	R	11	41.5	3.77	7	4	11	0	0	0	0	7	4	fli	phalanx middle	unossified	3	b
21	105	105R03	f	4	10	R	11	41.5	3.77	7	4	11	0	0	0	0	7	4	fli	phalanx middle	unossified	4	b
21	105	105R03	f	4	10	R	11	41.5	3.77	7	4	11	0	0	0	0	7	4	fli	phalanx middle	unossified	5	b
21	105	105R03	f	4	10	R	11	41.5	3.77	7	4	11	0	0	0	0	7	4	fli	phalanx proximal	incomplete ossification	4	l
21	105	105R03	f	4	10	R	11	41.5	3.77	7	4	11	0	0	0	0	7	4	fli	phalanx proximal	unossified	1	b
21	105	105R03	f	4	10	R	11	41.5	3.77	7	4	11	0	0	0	0	7	4	fli	phalanx proximal	unossified	2	b
21	105	105R03	f	4	10	R	11	41.5	3.77	7	4	11	0	0	0	0	7	4	fli	phalanx proximal	unossified	5	b
21	105	105R03	f	4	10	R	11	41.5	3.77	7	4	11	0	0	0	0	7	4	hli	calcaneus	unossified		b
21	105	105R03	f	4	10	R	11	41.5	3.77	7	4	11	0	0	0	0	7	4	hli	metatarsal	unossified	1	b
21	105	105R03	f	4	10	R	11	41.5	3.77	7	4	11	0	0	0	0	7	4	hli	phalanx middle	unossified	2	b
21	105	105R03	f	4	10	R	11	41.5	3.77	7	4	11	0	0	0	0	7	4	hli	phalanx middle	unossified	3	b
21	105	105R03	f	4	10	R	11	41.5	3.77	7	4	11	0	0	0	0	7	4	hli	phalanx middle	unossified	4	b
21	105	105R03	f	4	10	R	11	41.5	3.77	7	4	11	0	0	0	0	7	4	hli	phalanx middle	unossified	5	b
21	105	105R03	f	4	10	R	11	41.5	3.77	7	4	11	0	0	0	0	7	4	hli	phalanx proximal	unossified	1	b
21	105	105R03	f	4	10	R	11	41.5	3.77	7	4	11	0	0	0	0	7	4	hli	phalanx proximal	unossified	2	b
21	105	105R03	f	4	10	R	11	41.5	3.77	7	4	11	0	0	0	0	7	4	hli	phalanx proximal	unossified	3	b
21	105	105R03	f	4	10	R	11	41.5	3.77	7	4	11	0	0	0	0	7	4	hli	phalanx proximal	unossified	4	b
21	105	105R03	f	4	10	R	11	41.5	3.77	7	4	11	0	0	0	0	7	4	hli	phalanx proximal	unossified	5	b
21	105	105R03	f	4	10	R	11	41.5	3.77	7	4	11	0	0	0	0	7	4	rib	lumbar rib	bilateral		b
21	105	105R03	f	4	10	R	11	41.5	3.77	7	4	11	0	0	0	0	7	4	sku	auditory ossicles	incomplete ossification		b
21	105	105R03	f	4	10	R	11	41.5	3.77	7	4	11	0	0	0	0	7	4	ver	caudal arch	ossified	2	b
21	105	105R03	f	4	10	R	11	41.5	3.77	7	4	11	0	0	0	0	7	4	ver	caudal centrum	ossified	4	b
21	105	105R03	f	4	10	R	11	41.5	3.77	7	4	11	0	0	0	0	7	4	ver	cervical centrum	unossified	1	b
21	105	105R03	f	4	10	R	11	41.5	3.77	7	4	11	0	0	0	0	7	4	ver	cervical centrum	unossified	2	b
21	105	105R03	f	4	10	R	11	41.5	3.77	7	4	11	0	0	0	0	7	4	ver	cervical centrum	unossified	3	b
21	105	105R03	f	4	10	R	11	41.5	3.77	7	4	11	0	0	0	0	7	4	ver	cervical centrum	unossified	5	b
21	105	105R03	f	4	10	R	11	41.5	3.77	7	4	11	0	0	0	0	7	4	ver	lumbar arch	incomplete ossification	4	b
21	105	105R03	f	4	10	R	11	41.5	3.77	7	4	11	0	0	0	0	7	4	ver	odontoid process	unossified		b
21	105	105R03	f	4	10	R	11	41.5	3.77	7	4	11	0	0	0	0	7	4	y	y	y		b
21	105	105R04	f	3.9	11	R	11	41.5	3.77	7	4	11	0	0	0	0	7	4	fli	phalanx middle	unossified	2	b
21	105	105R04	f	3.9	11	R	11	41.5	3.77	7	4	11	0	0	0	0	7	4	fli	phalanx middle	unossified	3	b
21	105	105R04	f	3.9	11	R	11	41.5	3.77	7	4	11	0	0	0	0	7	4	fli	phalanx middle	unossified	4	b
21	105	105R04	f	3.9	11	R	11	41.5	3.77	7	4	11	0	0	0	0	7	4	fli	phalanx middle	unossified	5	b
21	105	105R04	f	3.9	11	R	11	41.5	3.77	7	4	11	0	0	0	0	7	4	fli	phalanx proximal	unossified	1	b
21	105	105R04	f	3.9	11	R	11	41.5	3.77	7	4	11	0	0	0	0	7	4	fli	phalanx proximal	unossified	2	b
21	105	105R04	f	3.9	11	R	11	41.5	3.77	7	4	11	0	0	0	0	7	4	fli	phalanx proximal	unossified	5	b
21	105	105R04	f	3.9	11	R	11	41.5	3.77	7	4	11	0	0	0	0	7	4	hli	calcaneus	unossified		b
21	105	105R04	f	3.9	11	R	11	41.5	3.77	7	4	11	0	0	0	0	7	4	hli	metatarsal	unossified	1	b
21	105	105R04	f	3.9	11	R	11	41.5	3.77	7	4	11	0	0	0	0	7	4	hli	phalanx middle	unossified	2	b
21	105	105R04	f	3.9	11	R	11	41.5	3.77	7	4	11	0	0	0	0	7	4	hli	phalanx middle	unossified	3	b
21	105	105R04	f	3.9	11	R	11	41.5	3.77	7	4	11	0	0	0	0	7	4	hli	phalanx middle	unossified	4	b
21	105	105R04	f	3.9	11	R	11	41.5	3.77	7	4	11	0	0	0	0	7	4	hli	phalanx middle	unossified	5	b
21	105	105R04	f	3.9	11	R	11	41.5	3.77	7	4	11	0	0	0	0	7	4	hli	phalanx proximal	unossified	1	b
21	105	105R04	f	3.9	11	R	11	41.5	3.77	7	4	11	0	0	0	0	7	4	hli	phalanx proximal	unossified	2	b
21	105	105R04	f	3.9	11	R	11	41.5	3.77	7	4	11	0	0	0	0	7	4	hli	phalanx proximal	unossified	3	b
21	105	105R04	f	3.9	11	R	11	41.5	3.77	7	4	11	0	0	0	0	7	4	hli	phalanx proximal	unossified	4	b
21	105	105R04	f	3.9	11	R	11	41.5	3.77	7	4	11	0	0	0	0	7	4	hli	phalanx proximal	unossified	5	b
21	105	105R04	f	3.9	11	R	11	41.5	3.77	7	4	11	0	0	0	0	7	4	rib	cervical rib	bilateral		b
21	105	105R04	f	3.9	11	R	11	41.5	3.77	7	4	11	0	0	0	0	7	4	rib	lumbar rib	bilateral		b
21	105	105R04	f	3.9	11	R	11	41.5	3.77	7	4	11	0	0	0	0	7	4	sku	auditory ossicles	incomplete ossification		b
21	105	105R04	f	3.9	11	R	11	41.5	3.77	7	4	11	0	0	0	0	7	4	ver	caudal arch	ossified	2	b
21	105	105R04	f	3.9	11	R	11	41.5	3.77	7	4	11	0	0	0	0	7	4	ver	caudal centrum	ossified	4	b
21	105	105R04	f	3.9	11	R	11	41.5	3.77	7	4	11	0	0	0	0	7	4	ver	cervical centrum	unossified	2	b
21	105	105R04	f	3.9	11	R	11	41.5	3.77	7	4	11	0	0	0	0	7	4	ver	cervical centrum	unossified	3	b
21	105	105R04	f	3.9	11	R	11	41.5	3.77	7	4	11	0	0	0	0	7	4	ver	lumbar arch	incomplete ossification	4	b
21	105	105R04	f	3.9	11	R	11	41.5	3.77	7	4	11	0	0	0	0	7	4	ver	odontoid process	unossified		b
21	105	105R04	f	3.9	11	R	11	41.5	3.77	7	4	11	0	0	0	0	7	4	y	y	y		b
21	106	106L02	f	3.7	1	L	10	33.7	3.74	7	2	9	1	0	0	1	4	6	fli	phalanx distal	incomplete ossification	1	b
21	106	106L02	f	3.7	1	L	10	33.7	3.74	7	2	9	1	0	0	1	4	6	fli	phalanx distal	incomplete ossification	5	b
21	106	106L02	f	3.7	1	L	10	33.7	3.74	7	2	9	1	0	0	1	4	6	fli	phalanx middle	unossified	2	b
21	106	106L02	f	3.7	1	L	10	33.7	3.74	7	2	9	1	0	0	1	4	6	fli	phalanx middle	unossified	3	b
21	106	106L02	f	3.7	1	L	10	33.7	3.74	7	2	9	1	0	0	1	4	6	fli	phalanx middle	unossified	4	b
21	106	106L02	f	3.7	1	L	10	33.7	3.74	7	2	9	1	0	0	1	4	6	fli	phalanx middle	unossified	5	b
21	106	106L02	f	3.7	1	L	10	33.7	3.74	7	2	9	1	0	0	1	4	6	fli	phalanx proximal	incomplete ossification	2	b
21	106	106L02	f	3.7	1	L	10	33.7	3.74	7	2	9	1	0	0	1	4	6	fli	phalanx proximal	incomplete ossification	3	b
21	106	106L02	f	3.7	1	L	10	33.7	3.74	7	2	9	1	0	0	1	4	6	fli	phalanx proximal	incomplete ossification	4	b
21	106	106L02	f	3.7	1	L	10	33.7	3.74	7	2	9	1	0	0	1	4	6	fli	phalanx proximal	incomplete ossification	5	b
21	106	106L02	f	3.7	1	L	10	33.7	3.74	7	2	9	1	0	0	1	4	6	fli	phalanx proximal	unossified	1	b
21	106	106L02	f	3.7	1	L	10	33.7	3.74	7	2	9	1	0	0	1	4	6	hli	calcaneus	unossified		b
21	106	106L02	f	3.7	1	L	10	33.7	3.74	7	2	9	1	0	0	1	4	6	hli	metatarsal	unossified	1	b
21	106	106L02	f	3.7	1	L	10	33.7	3.74	7	2	9	1	0	0	1	4	6	hli	phalanx distal	incomplete ossification	1	b
21	106	106L02	f	3.7	1	L	10	33.7	3.74	7	2	9	1	0	0	1	4	6	hli	phalanx middle	unossified	2	b
21	106	106L02	f	3.7	1	L	10	33.7	3.74	7	2	9	1	0	0	1	4	6	hli	phalanx middle	unossified	3	b
21	106	106L02	f	3.7	1	L	10	33.7	3.74	7	2	9	1	0	0	1	4	6	hli	phalanx middle	unossified	4	b
21	106	106L02	f	3.7	1	L	10	33.7	3.74	7	2	9	1	0	0	1	4	6	hli	phalanx middle	unossified	5	b
21	106	106L02	f	3.7	1	L	10	33.7	3.74	7	2	9	1	0	0	1	4	6	hli	phalanx proximal	unossified	1	b
21	106	106L02	f	3.7	1	L	10	33.7	3.74	7	2	9	1	0	0	1	4	6	hli	phalanx proximal	unossified	2	b
21	106	106L02	f	3.7	1	L	10	33.7	3.74	7	2	9	1	0	0	1	4	6	hli	phalanx proximal	unossified	3	b
21	106	106L02	f	3.7	1	L	10	33.7	3.74	7	2	9	1	0	0	1	4	6	hli	phalanx proximal	unossified	4	b
21	106	106L02	f	3.7	1	L	10	33.7	3.74	7	2	9	1	0	0	1	4	6	hli	phalanx proximal	unossified	5	b
21	106	106L02	f	3.7	1	L	10	33.7	3.74	7	2	9	1	0	0	1	4	6	rib	lumbar rib	bilateral		b
21	106	106L02	f	3.7	1	L	10	33.7	3.74	7	2	9	1	0	0	1	4	6	sku	auditory ossicles	incomplete ossification		b
21	106	106L02	f	3.7	1	L	10	33.7	3.74	7	2	9	1	0	0	1	4	6	sku	fontanelle	large		b
21	106	106L02	f	3.7	1	L	10	33.7	3.74	7	2	9	1	0	0	1	4	6	sku	frontal	incomplete ossification		b
21	106	106L02	f	3.7	1	L	10	33.7	3.74	7	2	9	1	0	0	1	4	6	sku	interparietal	incomplete ossification		b
21	106	106L02	f	3.7	1	L	10	33.7	3.74	7	2	9	1	0	0	1	4	6	sku	mandible	incomplete ossification		b
21	106	106L02	f	3.7	1	L	10	33.7	3.74	7	2	9	1	0	0	1	4	6	sku	parietal	incomplete ossification		b
21	106	106L02	f	3.7	1	L	10	33.7	3.74	7	2	9	1	0	0	1	4	6	sku	squamosal	incomplete ossification		b
21	106	106L02	f	3.7	1	L	10	33.7	3.74	7	2	9	1	0	0	1	4	6	sku	supraoccipital	incomplete ossification		b
21	106	106L02	f	3.7	1	L	10	33.7	3.74	7	2	9	1	0	0	1	4	6	ste	sternebra	incomplete ossification	6	b
21	106	106L02	f	3.7	1	L	10	33.7	3.74	7	2	9	1	0	0	1	4	6	ver	caudal arch	ossified	2	b
21	106	106L02	f	3.7	1	L	10	33.7	3.74	7	2	9	1	0	0	1	4	6	ver	caudal centrum	ossified	5	b
21	106	106L02	f	3.7	1	L	10	33.7	3.74	7	2	9	1	0	0	1	4	6	ver	cervical centrum	incomplete ossification	1	b
21	106	106L02	f	3.7	1	L	10	33.7	3.74	7	2	9	1	0	0	1	4	6	ver	cervical centrum	unossified	2	b
21	106	106L02	f	3.7	1	L	10	33.7	3.74	7	2	9	1	0	0	1	4	6	ver	lumbar arch	incomplete ossification	4	b
21	106	106L02	f	3.7	1	L	10	33.7	3.74	7	2	9	1	0	0	1	4	6	y	y	y		b
21	106	106L03	f	3.8	2	L	10	33.7	3.74	7	2	9	1	0	0	1	4	6	fli	phalanx distal	incomplete ossification	5	b
21	106	106L03	f	3.8	2	L	10	33.7	3.74	7	2	9	1	0	0	1	4	6	fli	phalanx middle	unossified	2	b
21	106	106L03	f	3.8	2	L	10	33.7	3.74	7	2	9	1	0	0	1	4	6	fli	phalanx middle	unossified	3	b
21	106	106L03	f	3.8	2	L	10	33.7	3.74	7	2	9	1	0	0	1	4	6	fli	phalanx middle	unossified	4	b
21	106	106L03	f	3.8	2	L	10	33.7	3.74	7	2	9	1	0	0	1	4	6	fli	phalanx middle	unossified	5	b
21	106	106L03	f	3.8	2	L	10	33.7	3.74	7	2	9	1	0	0	1	4	6	fli	phalanx proximal	incomplete ossification	2	b
21	106	106L03	f	3.8	2	L	10	33.7	3.74	7	2	9	1	0	0	1	4	6	fli	phalanx proximal	incomplete ossification	5	b
21	106	106L03	f	3.8	2	L	10	33.7	3.74	7	2	9	1	0	0	1	4	6	fli	phalanx proximal	unossified	1	b
21	106	106L03	f	3.8	2	L	10	33.7	3.74	7	2	9	1	0	0	1	4	6	hli	calcaneus	unossified		b
21	106	106L03	f	3.8	2	L	10	33.7	3.74	7	2	9	1	0	0	1	4	6	hli	metatarsal	unossified	1	b
21	106	106L03	f	3.8	2	L	10	33.7	3.74	7	2	9	1	0	0	1	4	6	hli	phalanx middle	unossified	2	b
21	106	106L03	f	3.8	2	L	10	33.7	3.74	7	2	9	1	0	0	1	4	6	hli	phalanx middle	unossified	3	b
21	106	106L03	f	3.8	2	L	10	33.7	3.74	7	2	9	1	0	0	1	4	6	hli	phalanx middle	unossified	4	b
21	106	106L03	f	3.8	2	L	10	33.7	3.74	7	2	9	1	0	0	1	4	6	hli	phalanx middle	unossified	5	b
21	106	106L03	f	3.8	2	L	10	33.7	3.74	7	2	9	1	0	0	1	4	6	hli	phalanx proximal	unossified	1	b
21	106	106L03	f	3.8	2	L	10	33.7	3.74	7	2	9	1	0	0	1	4	6	hli	phalanx proximal	unossified	2	b
21	106	106L03	f	3.8	2	L	10	33.7	3.74	7	2	9	1	0	0	1	4	6	hli	phalanx proximal	unossified	3	b
21	106	106L03	f	3.8	2	L	10	33.7	3.74	7	2	9	1	0	0	1	4	6	hli	phalanx proximal	unossified	4	b
21	106	106L03	f	3.8	2	L	10	33.7	3.74	7	2	9	1	0	0	1	4	6	hli	phalanx proximal	unossified	5	b
21	106	106L03	f	3.8	2	L	10	33.7	3.74	7	2	9	1	0	0	1	4	6	rib	lumbar rib	right		r
21	106	106L03	f	3.8	2	L	10	33.7	3.74	7	2	9	1	0	0	1	4	6	sku	auditory ossicles	incomplete ossification		b
21	106	106L03	f	3.8	2	L	10	33.7	3.74	7	2	9	1	0	0	1	4	6	sku	interparietal	incomplete ossification		b
21	106	106L03	f	3.8	2	L	10	33.7	3.74	7	2	9	1	0	0	1	4	6	sku	mandible	incomplete ossification		b
21	106	106L03	f	3.8	2	L	10	33.7	3.74	7	2	9	1	0	0	1	4	6	sku	supraoccipital	incomplete ossification		b
21	106	106L03	f	3.8	2	L	10	33.7	3.74	7	2	9	1	0	0	1	4	6	ste	sternebra	incomplete ossification	6	b
21	106	106L03	f	3.8	2	L	10	33.7	3.74	7	2	9	1	0	0	1	4	6	ver	caudal arch	ossified	2	b
21	106	106L03	f	3.8	2	L	10	33.7	3.74	7	2	9	1	0	0	1	4	6	ver	caudal centrum	ossified	4	b
21	106	106L03	f	3.8	2	L	10	33.7	3.74	7	2	9	1	0	0	1	4	6	ver	cervical centrum	incomplete ossification	1	b
21	106	106L03	f	3.8	2	L	10	33.7	3.74	7	2	9	1	0	0	1	4	6	ver	cervical centrum	unossified	2	b
21	106	106L03	f	3.8	2	L	10	33.7	3.74	7	2	9	1	0	0	1	4	6	ver	cervical centrum	unossified	5	b
21	106	106L03	f	3.8	2	L	10	33.7	3.74	7	2	9	1	0	0	1	4	6	ver	lumbar arch	incomplete ossification	4	b
21	106	106L03	f	3.8	2	L	10	33.7	3.74	7	2	9	1	0	0	1	4	6	ver	thoracal centrum	dumbbell shaped	12	b
21	106	106L03	f	3.8	2	L	10	33.7	3.74	7	2	9	1	0	0	1	4	6	y	y	y		b
21	106	106L04	m	3.8	3	L	10	33.7	3.74	7	2	9	1	0	0	1	4	6	fli	phalanx distal	incomplete ossification	1	b
21	106	106L04	m	3.8	3	L	10	33.7	3.74	7	2	9	1	0	0	1	4	6	fli	phalanx distal	incomplete ossification	2	l
21	106	106L04	m	3.8	3	L	10	33.7	3.74	7	2	9	1	0	0	1	4	6	fli	phalanx distal	incomplete ossification	5	b
21	106	106L04	m	3.8	3	L	10	33.7	3.74	7	2	9	1	0	0	1	4	6	fli	phalanx middle	unossified	2	b
21	106	106L04	m	3.8	3	L	10	33.7	3.74	7	2	9	1	0	0	1	4	6	fli	phalanx middle	unossified	3	b
21	106	106L04	m	3.8	3	L	10	33.7	3.74	7	2	9	1	0	0	1	4	6	fli	phalanx middle	unossified	4	b
21	106	106L04	m	3.8	3	L	10	33.7	3.74	7	2	9	1	0	0	1	4	6	fli	phalanx middle	unossified	5	b
21	106	106L04	m	3.8	3	L	10	33.7	3.74	7	2	9	1	0	0	1	4	6	fli	phalanx proximal	incomplete ossification	3	b
21	106	106L04	m	3.8	3	L	10	33.7	3.74	7	2	9	1	0	0	1	4	6	fli	phalanx proximal	incomplete ossification	4	b
21	106	106L04	m	3.8	3	L	10	33.7	3.74	7	2	9	1	0	0	1	4	6	fli	phalanx proximal	unossified	1	b
21	106	106L04	m	3.8	3	L	10	33.7	3.74	7	2	9	1	0	0	1	4	6	fli	phalanx proximal	unossified	2	b
21	106	106L04	m	3.8	3	L	10	33.7	3.74	7	2	9	1	0	0	1	4	6	fli	phalanx proximal	unossified	5	b
21	106	106L04	m	3.8	3	L	10	33.7	3.74	7	2	9	1	0	0	1	4	6	hli	calcaneus	unossified		b
21	106	106L04	m	3.8	3	L	10	33.7	3.74	7	2	9	1	0	0	1	4	6	hli	metatarsal	unossified	1	b
21	106	106L04	m	3.8	3	L	10	33.7	3.74	7	2	9	1	0	0	1	4	6	hli	phalanx distal	incomplete ossification	1	b
21	106	106L04	m	3.8	3	L	10	33.7	3.74	7	2	9	1	0	0	1	4	6	hli	phalanx distal	incomplete ossification	5	b
21	106	106L04	m	3.8	3	L	10	33.7	3.74	7	2	9	1	0	0	1	4	6	hli	phalanx middle	unossified	2	b
21	106	106L04	m	3.8	3	L	10	33.7	3.74	7	2	9	1	0	0	1	4	6	hli	phalanx middle	unossified	3	b
21	106	106L04	m	3.8	3	L	10	33.7	3.74	7	2	9	1	0	0	1	4	6	hli	phalanx middle	unossified	4	b
21	106	106L04	m	3.8	3	L	10	33.7	3.74	7	2	9	1	0	0	1	4	6	hli	phalanx middle	unossified	5	b
21	106	106L04	m	3.8	3	L	10	33.7	3.74	7	2	9	1	0	0	1	4	6	hli	phalanx proximal	unossified	1	b
21	106	106L04	m	3.8	3	L	10	33.7	3.74	7	2	9	1	0	0	1	4	6	hli	phalanx proximal	unossified	2	b
21	106	106L04	m	3.8	3	L	10	33.7	3.74	7	2	9	1	0	0	1	4	6	hli	phalanx proximal	unossified	3	b
21	106	106L04	m	3.8	3	L	10	33.7	3.74	7	2	9	1	0	0	1	4	6	hli	phalanx proximal	unossified	4	b
21	106	106L04	m	3.8	3	L	10	33.7	3.74	7	2	9	1	0	0	1	4	6	hli	phalanx proximal	unossified	5	b
21	106	106L04	m	3.8	3	L	10	33.7	3.74	7	2	9	1	0	0	1	4	6	rib	cervical rib	right		r
21	106	106L04	m	3.8	3	L	10	33.7	3.74	7	2	9	1	0	0	1	4	6	rib	lumbar rib	bilateral		b
21	106	106L04	m	3.8	3	L	10	33.7	3.74	7	2	9	1	0	0	1	4	6	sku	auditory ossicles	incomplete ossification		b
21	106	106L04	m	3.8	3	L	10	33.7	3.74	7	2	9	1	0	0	1	4	6	sku	fontanelle	large		b
21	106	106L04	m	3.8	3	L	10	33.7	3.74	7	2	9	1	0	0	1	4	6	sku	interparietal	incomplete ossification		b
21	106	106L04	m	3.8	3	L	10	33.7	3.74	7	2	9	1	0	0	1	4	6	sku	mandible	incomplete ossification		b
21	106	106L04	m	3.8	3	L	10	33.7	3.74	7	2	9	1	0	0	1	4	6	sku	squamosal	incomplete ossification		b
21	106	106L04	m	3.8	3	L	10	33.7	3.74	7	2	9	1	0	0	1	4	6	sku	supraoccipital	incomplete ossification		b
21	106	106L04	m	3.8	3	L	10	33.7	3.74	7	2	9	1	0	0	1	4	6	ste	sternebra	incomplete ossification	6	b
21	106	106L04	m	3.8	3	L	10	33.7	3.74	7	2	9	1	0	0	1	4	6	ver	caudal arch	ossified	2	b
21	106	106L04	m	3.8	3	L	10	33.7	3.74	7	2	9	1	0	0	1	4	6	ver	caudal centrum	ossified	4	b
21	106	106L04	m	3.8	3	L	10	33.7	3.74	7	2	9	1	0	0	1	4	6	ver	cervical centrum	unossified	1	b
21	106	106L04	m	3.8	3	L	10	33.7	3.74	7	2	9	1	0	0	1	4	6	ver	cervical centrum	unossified	2	b
21	106	106L04	m	3.8	3	L	10	33.7	3.74	7	2	9	1	0	0	1	4	6	ver	lumbar arch	incomplete ossification	4	b
21	106	106L04	m	3.8	3	L	10	33.7	3.74	7	2	9	1	0	0	1	4	6	ver	odontoid process	unossified		b
21	106	106L04	m	3.8	3	L	10	33.7	3.74	7	2	9	1	0	0	1	4	6	y	y	y		b
21	106	106R01	f	3.5	4	R	10	33.7	3.74	7	2	9	1	0	0	1	4	6	fli	phalanx distal	incomplete ossification	1	b
21	106	106R01	f	3.5	4	R	10	33.7	3.74	7	2	9	1	0	0	1	4	6	fli	phalanx middle	unossified	2	b
21	106	106R01	f	3.5	4	R	10	33.7	3.74	7	2	9	1	0	0	1	4	6	fli	phalanx middle	unossified	3	b
21	106	106R01	f	3.5	4	R	10	33.7	3.74	7	2	9	1	0	0	1	4	6	fli	phalanx middle	unossified	4	b
21	106	106R01	f	3.5	4	R	10	33.7	3.74	7	2	9	1	0	0	1	4	6	fli	phalanx middle	unossified	5	b
21	106	106R01	f	3.5	4	R	10	33.7	3.74	7	2	9	1	0	0	1	4	6	fli	phalanx proximal	unossified	1	b
21	106	106R01	f	3.5	4	R	10	33.7	3.74	7	2	9	1	0	0	1	4	6	fli	phalanx proximal	unossified	2	b
21	106	106R01	f	3.5	4	R	10	33.7	3.74	7	2	9	1	0	0	1	4	6	fli	phalanx proximal	unossified	5	b
21	106	106R01	f	3.5	4	R	10	33.7	3.74	7	2	9	1	0	0	1	4	6	hli	calcaneus	unossified		b
21	106	106R01	f	3.5	4	R	10	33.7	3.74	7	2	9	1	0	0	1	4	6	hli	metatarsal	unossified	1	b
21	106	106R01	f	3.5	4	R	10	33.7	3.74	7	2	9	1	0	0	1	4	6	hli	phalanx middle	unossified	2	b
21	106	106R01	f	3.5	4	R	10	33.7	3.74	7	2	9	1	0	0	1	4	6	hli	phalanx middle	unossified	3	b
21	106	106R01	f	3.5	4	R	10	33.7	3.74	7	2	9	1	0	0	1	4	6	hli	phalanx middle	unossified	4	b
21	106	106R01	f	3.5	4	R	10	33.7	3.74	7	2	9	1	0	0	1	4	6	hli	phalanx middle	unossified	5	b
21	106	106R01	f	3.5	4	R	10	33.7	3.74	7	2	9	1	0	0	1	4	6	hli	phalanx proximal	unossified	1	b
21	106	106R01	f	3.5	4	R	10	33.7	3.74	7	2	9	1	0	0	1	4	6	hli	phalanx proximal	unossified	2	b
21	106	106R01	f	3.5	4	R	10	33.7	3.74	7	2	9	1	0	0	1	4	6	hli	phalanx proximal	unossified	3	b
21	106	106R01	f	3.5	4	R	10	33.7	3.74	7	2	9	1	0	0	1	4	6	hli	phalanx proximal	unossified	4	b
21	106	106R01	f	3.5	4	R	10	33.7	3.74	7	2	9	1	0	0	1	4	6	hli	phalanx proximal	unossified	5	b
21	106	106R01	f	3.5	4	R	10	33.7	3.74	7	2	9	1	0	0	1	4	6	rib	lumbar rib	bilateral		b
21	106	106R01	f	3.5	4	R	10	33.7	3.74	7	2	9	1	0	0	1	4	6	sku	auditory ossicles	incomplete ossification		b
21	106	106R01	f	3.5	4	R	10	33.7	3.74	7	2	9	1	0	0	1	4	6	sku	fontanelle	large		b
21	106	106R01	f	3.5	4	R	10	33.7	3.74	7	2	9	1	0	0	1	4	6	sku	mandible	incomplete ossification		b
21	106	106R01	f	3.5	4	R	10	33.7	3.74	7	2	9	1	0	0	1	4	6	sku	squamosal	incomplete ossification		b
21	106	106R01	f	3.5	4	R	10	33.7	3.74	7	2	9	1	0	0	1	4	6	sku	supraoccipital	incomplete ossification		b
21	106	106R01	f	3.5	4	R	10	33.7	3.74	7	2	9	1	0	0	1	4	6	ste	sternebra	incomplete ossification	6	b
21	106	106R01	f	3.5	4	R	10	33.7	3.74	7	2	9	1	0	0	1	4	6	ver	caudal arch	ossified	2	b
21	106	106R01	f	3.5	4	R	10	33.7	3.74	7	2	9	1	0	0	1	4	6	ver	caudal centrum	ossified	4	b
21	106	106R01	f	3.5	4	R	10	33.7	3.74	7	2	9	1	0	0	1	4	6	ver	cervical centrum	incomplete ossification	1	b
21	106	106R01	f	3.5	4	R	10	33.7	3.74	7	2	9	1	0	0	1	4	6	ver	cervical centrum	unossified	2	b
21	106	106R01	f	3.5	4	R	10	33.7	3.74	7	2	9	1	0	0	1	4	6	ver	cervical centrum	unossified	3	b
21	106	106R01	f	3.5	4	R	10	33.7	3.74	7	2	9	1	0	0	1	4	6	ver	cervical centrum	unossified	4	b
21	106	106R01	f	3.5	4	R	10	33.7	3.74	7	2	9	1	0	0	1	4	6	ver	lumbar arch	incomplete ossification	4	b
21	106	106R01	f	3.5	4	R	10	33.7	3.74	7	2	9	1	0	0	1	4	6	ver	odontoid process	unossified		b
21	106	106R01	f	3.5	4	R	10	33.7	3.74	7	2	9	1	0	0	1	4	6	y	y	y		b
21	106	106R02	f	3.7	5	R	10	33.7	3.74	7	2	9	1	0	0	1	4	6	fli	phalanx distal	incomplete ossification	1	b
21	106	106R02	f	3.7	5	R	10	33.7	3.74	7	2	9	1	0	0	1	4	6	fli	phalanx distal	incomplete ossification	2	b
21	106	106R02	f	3.7	5	R	10	33.7	3.74	7	2	9	1	0	0	1	4	6	fli	phalanx distal	incomplete ossification	5	b
21	106	106R02	f	3.7	5	R	10	33.7	3.74	7	2	9	1	0	0	1	4	6	fli	phalanx middle	unossified	2	b
21	106	106R02	f	3.7	5	R	10	33.7	3.74	7	2	9	1	0	0	1	4	6	fli	phalanx middle	unossified	3	b
21	106	106R02	f	3.7	5	R	10	33.7	3.74	7	2	9	1	0	0	1	4	6	fli	phalanx middle	unossified	4	b
21	106	106R02	f	3.7	5	R	10	33.7	3.74	7	2	9	1	0	0	1	4	6	fli	phalanx middle	unossified	5	b
21	106	106R02	f	3.7	5	R	10	33.7	3.74	7	2	9	1	0	0	1	4	6	fli	phalanx proximal	unossified	1	b
21	106	106R02	f	3.7	5	R	10	33.7	3.74	7	2	9	1	0	0	1	4	6	fli	phalanx proximal	unossified	2	b
21	106	106R02	f	3.7	5	R	10	33.7	3.74	7	2	9	1	0	0	1	4	6	fli	phalanx proximal	unossified	3	b
21	106	106R02	f	3.7	5	R	10	33.7	3.74	7	2	9	1	0	0	1	4	6	fli	phalanx proximal	unossified	4	b
21	106	106R02	f	3.7	5	R	10	33.7	3.74	7	2	9	1	0	0	1	4	6	fli	phalanx proximal	unossified	5	b
21	106	106R02	f	3.7	5	R	10	33.7	3.74	7	2	9	1	0	0	1	4	6	hli	calcaneus	unossified		b
21	106	106R02	f	3.7	5	R	10	33.7	3.74	7	2	9	1	0	0	1	4	6	hli	metatarsal	unossified	1	b
21	106	106R02	f	3.7	5	R	10	33.7	3.74	7	2	9	1	0	0	1	4	6	hli	phalanx distal	incomplete ossification	1	b
21	106	106R02	f	3.7	5	R	10	33.7	3.74	7	2	9	1	0	0	1	4	6	hli	phalanx distal	incomplete ossification	5	b
21	106	106R02	f	3.7	5	R	10	33.7	3.74	7	2	9	1	0	0	1	4	6	hli	phalanx middle	unossified	2	b
21	106	106R02	f	3.7	5	R	10	33.7	3.74	7	2	9	1	0	0	1	4	6	hli	phalanx middle	unossified	3	b
21	106	106R02	f	3.7	5	R	10	33.7	3.74	7	2	9	1	0	0	1	4	6	hli	phalanx middle	unossified	4	b
21	106	106R02	f	3.7	5	R	10	33.7	3.74	7	2	9	1	0	0	1	4	6	hli	phalanx middle	unossified	5	b
21	106	106R02	f	3.7	5	R	10	33.7	3.74	7	2	9	1	0	0	1	4	6	hli	phalanx proximal	unossified	1	b
21	106	106R02	f	3.7	5	R	10	33.7	3.74	7	2	9	1	0	0	1	4	6	hli	phalanx proximal	unossified	2	b
21	106	106R02	f	3.7	5	R	10	33.7	3.74	7	2	9	1	0	0	1	4	6	hli	phalanx proximal	unossified	3	b
21	106	106R02	f	3.7	5	R	10	33.7	3.74	7	2	9	1	0	0	1	4	6	hli	phalanx proximal	unossified	4	b
21	106	106R02	f	3.7	5	R	10	33.7	3.74	7	2	9	1	0	0	1	4	6	hli	phalanx proximal	unossified	5	b
21	106	106R02	f	3.7	5	R	10	33.7	3.74	7	2	9	1	0	0	1	4	6	rib	lumbar rib	bilateral		b
21	106	106R02	f	3.7	5	R	10	33.7	3.74	7	2	9	1	0	0	1	4	6	rib	rib	wavy		b	5b,6b,7b,8b,9b,10b,11b
21	106	106R02	f	3.7	5	R	10	33.7	3.74	7	2	9	1	0	0	1	4	6	sku	auditory ossicles	incomplete ossification		b
21	106	106R02	f	3.7	5	R	10	33.7	3.74	7	2	9	1	0	0	1	4	6	sku	fontanelle	large		b
21	106	106R02	f	3.7	5	R	10	33.7	3.74	7	2	9	1	0	0	1	4	6	sku	frontal	incomplete ossification		b
21	106	106R02	f	3.7	5	R	10	33.7	3.74	7	2	9	1	0	0	1	4	6	sku	interparietal	incomplete ossification		b
21	106	106R02	f	3.7	5	R	10	33.7	3.74	7	2	9	1	0	0	1	4	6	sku	mandible	incomplete ossification		b
21	106	106R02	f	3.7	5	R	10	33.7	3.74	7	2	9	1	0	0	1	4	6	sku	parietal	incomplete ossification		b
21	106	106R02	f	3.7	5	R	10	33.7	3.74	7	2	9	1	0	0	1	4	6	sku	squamosal	incomplete ossification		b
21	106	106R02	f	3.7	5	R	10	33.7	3.74	7	2	9	1	0	0	1	4	6	sku	supraoccipital	incomplete ossification		b
21	106	106R02	f	3.7	5	R	10	33.7	3.74	7	2	9	1	0	0	1	4	6	ste	sternebra	incomplete ossification	6	b
21	106	106R02	f	3.7	5	R	10	33.7	3.74	7	2	9	1	0	0	1	4	6	ver	caudal arch	ossified	2	b
21	106	106R02	f	3.7	5	R	10	33.7	3.74	7	2	9	1	0	0	1	4	6	ver	caudal centrum	ossified	5	b
21	106	106R02	f	3.7	5	R	10	33.7	3.74	7	2	9	1	0	0	1	4	6	ver	cervical centrum	unossified	1	b
21	106	106R02	f	3.7	5	R	10	33.7	3.74	7	2	9	1	0	0	1	4	6	ver	cervical centrum	unossified	2	b
21	106	106R02	f	3.7	5	R	10	33.7	3.74	7	2	9	1	0	0	1	4	6	ver	cervical centrum	unossified	3	b
21	106	106R02	f	3.7	5	R	10	33.7	3.74	7	2	9	1	0	0	1	4	6	ver	lumbar arch	incomplete ossification	4	b
21	106	106R02	f	3.7	5	R	10	33.7	3.74	7	2	9	1	0	0	1	4	6	ver	odontoid process	unossified		b
21	106	106R02	f	3.7	5	R	10	33.7	3.74	7	2	9	1	0	0	1	4	6	y	y	y		b
21	106	106R03	f	3.7	6	R	10	33.7	3.74	7	2	9	1	0	0	1	4	6	fli	phalanx distal	incomplete ossification	1	b
21	106	106R03	f	3.7	6	R	10	33.7	3.74	7	2	9	1	0	0	1	4	6	fli	phalanx middle	unossified	2	b
21	106	106R03	f	3.7	6	R	10	33.7	3.74	7	2	9	1	0	0	1	4	6	fli	phalanx middle	unossified	3	b
21	106	106R03	f	3.7	6	R	10	33.7	3.74	7	2	9	1	0	0	1	4	6	fli	phalanx middle	unossified	4	b
21	106	106R03	f	3.7	6	R	10	33.7	3.74	7	2	9	1	0	0	1	4	6	fli	phalanx middle	unossified	5	b
21	106	106R03	f	3.7	6	R	10	33.7	3.74	7	2	9	1	0	0	1	4	6	fli	phalanx proximal	incomplete ossification	5	b
21	106	106R03	f	3.7	6	R	10	33.7	3.74	7	2	9	1	0	0	1	4	6	fli	phalanx proximal	unossified	1	b
21	106	106R03	f	3.7	6	R	10	33.7	3.74	7	2	9	1	0	0	1	4	6	fli	phalanx proximal	unossified	2	b
21	106	106R03	f	3.7	6	R	10	33.7	3.74	7	2	9	1	0	0	1	4	6	hli	calcaneus	unossified		b
21	106	106R03	f	3.7	6	R	10	33.7	3.74	7	2	9	1	0	0	1	4	6	hli	metatarsal	unossified	1	b
21	106	106R03	f	3.7	6	R	10	33.7	3.74	7	2	9	1	0	0	1	4	6	hli	phalanx distal	incomplete ossification	1	b
21	106	106R03	f	3.7	6	R	10	33.7	3.74	7	2	9	1	0	0	1	4	6	hli	phalanx middle	unossified	2	b
21	106	106R03	f	3.7	6	R	10	33.7	3.74	7	2	9	1	0	0	1	4	6	hli	phalanx middle	unossified	3	b
21	106	106R03	f	3.7	6	R	10	33.7	3.74	7	2	9	1	0	0	1	4	6	hli	phalanx middle	unossified	4	b
21	106	106R03	f	3.7	6	R	10	33.7	3.74	7	2	9	1	0	0	1	4	6	hli	phalanx middle	unossified	5	b
21	106	106R03	f	3.7	6	R	10	33.7	3.74	7	2	9	1	0	0	1	4	6	hli	phalanx proximal	unossified	1	b
21	106	106R03	f	3.7	6	R	10	33.7	3.74	7	2	9	1	0	0	1	4	6	hli	phalanx proximal	unossified	2	b
21	106	106R03	f	3.7	6	R	10	33.7	3.74	7	2	9	1	0	0	1	4	6	hli	phalanx proximal	unossified	3	b
21	106	106R03	f	3.7	6	R	10	33.7	3.74	7	2	9	1	0	0	1	4	6	hli	phalanx proximal	unossified	4	b
21	106	106R03	f	3.7	6	R	10	33.7	3.74	7	2	9	1	0	0	1	4	6	hli	phalanx proximal	unossified	5	b
21	106	106R03	f	3.7	6	R	10	33.7	3.74	7	2	9	1	0	0	1	4	6	sku	auditory ossicles	incomplete ossification		b
21	106	106R03	f	3.7	6	R	10	33.7	3.74	7	2	9	1	0	0	1	4	6	sku	fontanelle	large		b
21	106	106R03	f	3.7	6	R	10	33.7	3.74	7	2	9	1	0	0	1	4	6	sku	mandible	incomplete ossification		b
21	106	106R03	f	3.7	6	R	10	33.7	3.74	7	2	9	1	0	0	1	4	6	sku	supraoccipital	incomplete ossification		b
21	106	106R03	f	3.7	6	R	10	33.7	3.74	7	2	9	1	0	0	1	4	6	ste	sternebra	incomplete ossification	6	b
21	106	106R03	f	3.7	6	R	10	33.7	3.74	7	2	9	1	0	0	1	4	6	ver	caudal arch	ossified	2	b
21	106	106R03	f	3.7	6	R	10	33.7	3.74	7	2	9	1	0	0	1	4	6	ver	caudal centrum	ossified	5	b
21	106	106R03	f	3.7	6	R	10	33.7	3.74	7	2	9	1	0	0	1	4	6	ver	cervical centrum	unossified	1	b
21	106	106R03	f	3.7	6	R	10	33.7	3.74	7	2	9	1	0	0	1	4	6	ver	cervical centrum	unossified	2	b
21	106	106R03	f	3.7	6	R	10	33.7	3.74	7	2	9	1	0	0	1	4	6	ver	cervical centrum	unossified	3	b
21	106	106R03	f	3.7	6	R	10	33.7	3.74	7	2	9	1	0	0	1	4	6	ver	lumbar arch	incomplete ossification	4	b
21	106	106R03	f	3.7	6	R	10	33.7	3.74	7	2	9	1	0	0	1	4	6	ver	odontoid process	unossified		b
21	106	106R03	f	3.7	6	R	10	33.7	3.74	7	2	9	1	0	0	1	4	6	y	y	y		b
21	106	106R04	f	3.8	7	R	10	33.7	3.74	7	2	9	1	0	0	1	4	6	fli	phalanx distal	incomplete ossification	1	b
21	106	106R04	f	3.8	7	R	10	33.7	3.74	7	2	9	1	0	0	1	4	6	fli	phalanx distal	incomplete ossification	5	b
21	106	106R04	f	3.8	7	R	10	33.7	3.74	7	2	9	1	0	0	1	4	6	fli	phalanx middle	unossified	2	b
21	106	106R04	f	3.8	7	R	10	33.7	3.74	7	2	9	1	0	0	1	4	6	fli	phalanx middle	unossified	3	b
21	106	106R04	f	3.8	7	R	10	33.7	3.74	7	2	9	1	0	0	1	4	6	fli	phalanx middle	unossified	4	b
21	106	106R04	f	3.8	7	R	10	33.7	3.74	7	2	9	1	0	0	1	4	6	fli	phalanx middle	unossified	5	b
21	106	106R04	f	3.8	7	R	10	33.7	3.74	7	2	9	1	0	0	1	4	6	fli	phalanx proximal	incomplete ossification	3	b
21	106	106R04	f	3.8	7	R	10	33.7	3.74	7	2	9	1	0	0	1	4	6	fli	phalanx proximal	incomplete ossification	5	b
21	106	106R04	f	3.8	7	R	10	33.7	3.74	7	2	9	1	0	0	1	4	6	fli	phalanx proximal	unossified	1	b
21	106	106R04	f	3.8	7	R	10	33.7	3.74	7	2	9	1	0	0	1	4	6	fli	phalanx proximal	unossified	2	b
21	106	106R04	f	3.8	7	R	10	33.7	3.74	7	2	9	1	0	0	1	4	6	hli	calcaneus	unossified		b
21	106	106R04	f	3.8	7	R	10	33.7	3.74	7	2	9	1	0	0	1	4	6	hli	metatarsal	unossified	1	b
21	106	106R04	f	3.8	7	R	10	33.7	3.74	7	2	9	1	0	0	1	4	6	hli	phalanx distal	incomplete ossification	1	b
21	106	106R04	f	3.8	7	R	10	33.7	3.74	7	2	9	1	0	0	1	4	6	hli	phalanx distal	incomplete ossification	5	b
21	106	106R04	f	3.8	7	R	10	33.7	3.74	7	2	9	1	0	0	1	4	6	hli	phalanx middle	unossified	2	b
21	106	106R04	f	3.8	7	R	10	33.7	3.74	7	2	9	1	0	0	1	4	6	hli	phalanx middle	unossified	3	b
21	106	106R04	f	3.8	7	R	10	33.7	3.74	7	2	9	1	0	0	1	4	6	hli	phalanx middle	unossified	4	b
21	106	106R04	f	3.8	7	R	10	33.7	3.74	7	2	9	1	0	0	1	4	6	hli	phalanx middle	unossified	5	b
21	106	106R04	f	3.8	7	R	10	33.7	3.74	7	2	9	1	0	0	1	4	6	hli	phalanx proximal	unossified	1	b
21	106	106R04	f	3.8	7	R	10	33.7	3.74	7	2	9	1	0	0	1	4	6	hli	phalanx proximal	unossified	2	b
21	106	106R04	f	3.8	7	R	10	33.7	3.74	7	2	9	1	0	0	1	4	6	hli	phalanx proximal	unossified	3	b
21	106	106R04	f	3.8	7	R	10	33.7	3.74	7	2	9	1	0	0	1	4	6	hli	phalanx proximal	unossified	4	b
21	106	106R04	f	3.8	7	R	10	33.7	3.74	7	2	9	1	0	0	1	4	6	hli	phalanx proximal	unossified	5	b
21	106	106R04	f	3.8	7	R	10	33.7	3.74	7	2	9	1	0	0	1	4	6	sku	auditory ossicles	incomplete ossification		b
21	106	106R04	f	3.8	7	R	10	33.7	3.74	7	2	9	1	0	0	1	4	6	sku	mandible	incomplete ossification		b
21	106	106R04	f	3.8	7	R	10	33.7	3.74	7	2	9	1	0	0	1	4	6	sku	supraoccipital	incomplete ossification		b
21	106	106R04	f	3.8	7	R	10	33.7	3.74	7	2	9	1	0	0	1	4	6	ste	sternebra	incomplete ossification	5	b
21	106	106R04	f	3.8	7	R	10	33.7	3.74	7	2	9	1	0	0	1	4	6	ste	sternebra	incomplete ossification	6	b
21	106	106R04	f	3.8	7	R	10	33.7	3.74	7	2	9	1	0	0	1	4	6	ver	caudal arch	ossified	2	b
21	106	106R04	f	3.8	7	R	10	33.7	3.74	7	2	9	1	0	0	1	4	6	ver	caudal centrum	ossified	4	b
21	106	106R04	f	3.8	7	R	10	33.7	3.74	7	2	9	1	0	0	1	4	6	ver	cervical centrum	unossified	2	b
21	106	106R04	f	3.8	7	R	10	33.7	3.74	7	2	9	1	0	0	1	4	6	ver	cervical centrum	unossified	3	b
21	106	106R04	f	3.8	7	R	10	33.7	3.74	7	2	9	1	0	0	1	4	6	ver	lumbar arch	incomplete ossification	4	b
21	106	106R04	f	3.8	7	R	10	33.7	3.74	7	2	9	1	0	0	1	4	6	ver	odontoid process	unossified		b
21	106	106R04	f	3.8	7	R	10	33.7	3.74	7	2	9	1	0	0	1	4	6	y	y	y		b
21	106	106R05	m	3.8	8	R	10	33.7	3.74	7	2	9	1	0	0	1	4	6	fli	phalanx distal	incomplete ossification	1	b
21	106	106R05	m	3.8	8	R	10	33.7	3.74	7	2	9	1	0	0	1	4	6	fli	phalanx distal	incomplete ossification	2	b
21	106	106R05	m	3.8	8	R	10	33.7	3.74	7	2	9	1	0	0	1	4	6	fli	phalanx distal	incomplete ossification	5	b
21	106	106R05	m	3.8	8	R	10	33.7	3.74	7	2	9	1	0	0	1	4	6	fli	phalanx middle	unossified	2	b
21	106	106R05	m	3.8	8	R	10	33.7	3.74	7	2	9	1	0	0	1	4	6	fli	phalanx middle	unossified	3	b
21	106	106R05	m	3.8	8	R	10	33.7	3.74	7	2	9	1	0	0	1	4	6	fli	phalanx middle	unossified	4	b
21	106	106R05	m	3.8	8	R	10	33.7	3.74	7	2	9	1	0	0	1	4	6	fli	phalanx middle	unossified	5	b
21	106	106R05	m	3.8	8	R	10	33.7	3.74	7	2	9	1	0	0	1	4	6	fli	phalanx proximal	unossified	1	b
21	106	106R05	m	3.8	8	R	10	33.7	3.74	7	2	9	1	0	0	1	4	6	fli	phalanx proximal	unossified	2	b
21	106	106R05	m	3.8	8	R	10	33.7	3.74	7	2	9	1	0	0	1	4	6	fli	phalanx proximal	unossified	3	b
21	106	106R05	m	3.8	8	R	10	33.7	3.74	7	2	9	1	0	0	1	4	6	fli	phalanx proximal	unossified	4	b
21	106	106R05	m	3.8	8	R	10	33.7	3.74	7	2	9	1	0	0	1	4	6	fli	phalanx proximal	unossified	5	b
21	106	106R05	m	3.8	8	R	10	33.7	3.74	7	2	9	1	0	0	1	4	6	hli	calcaneus	unossified		b
21	106	106R05	m	3.8	8	R	10	33.7	3.74	7	2	9	1	0	0	1	4	6	hli	metatarsal	unossified	1	b
21	106	106R05	m	3.8	8	R	10	33.7	3.74	7	2	9	1	0	0	1	4	6	hli	phalanx distal	incomplete ossification	1	b
21	106	106R05	m	3.8	8	R	10	33.7	3.74	7	2	9	1	0	0	1	4	6	hli	phalanx distal	incomplete ossification	5	b
21	106	106R05	m	3.8	8	R	10	33.7	3.74	7	2	9	1	0	0	1	4	6	hli	phalanx middle	unossified	2	b
21	106	106R05	m	3.8	8	R	10	33.7	3.74	7	2	9	1	0	0	1	4	6	hli	phalanx middle	unossified	3	b
21	106	106R05	m	3.8	8	R	10	33.7	3.74	7	2	9	1	0	0	1	4	6	hli	phalanx middle	unossified	4	b
21	106	106R05	m	3.8	8	R	10	33.7	3.74	7	2	9	1	0	0	1	4	6	hli	phalanx middle	unossified	5	b
21	106	106R05	m	3.8	8	R	10	33.7	3.74	7	2	9	1	0	0	1	4	6	hli	phalanx proximal	unossified	1	b
21	106	106R05	m	3.8	8	R	10	33.7	3.74	7	2	9	1	0	0	1	4	6	hli	phalanx proximal	unossified	2	b
21	106	106R05	m	3.8	8	R	10	33.7	3.74	7	2	9	1	0	0	1	4	6	hli	phalanx proximal	unossified	3	b
21	106	106R05	m	3.8	8	R	10	33.7	3.74	7	2	9	1	0	0	1	4	6	hli	phalanx proximal	unossified	4	b
21	106	106R05	m	3.8	8	R	10	33.7	3.74	7	2	9	1	0	0	1	4	6	hli	phalanx proximal	unossified	5	b
21	106	106R05	m	3.8	8	R	10	33.7	3.74	7	2	9	1	0	0	1	4	6	rib	lumbar rib	bilateral		b
21	106	106R05	m	3.8	8	R	10	33.7	3.74	7	2	9	1	0	0	1	4	6	rib	rib	wavy		b	6b,7b,8b
21	106	106R05	m	3.8	8	R	10	33.7	3.74	7	2	9	1	0	0	1	4	6	sku	auditory ossicles	incomplete ossification		b
21	106	106R05	m	3.8	8	R	10	33.7	3.74	7	2	9	1	0	0	1	4	6	sku	fontanelle	large		b
21	106	106R05	m	3.8	8	R	10	33.7	3.74	7	2	9	1	0	0	1	4	6	sku	interparietal	incomplete ossification		b
21	106	106R05	m	3.8	8	R	10	33.7	3.74	7	2	9	1	0	0	1	4	6	sku	mandible	incomplete ossification		b
21	106	106R05	m	3.8	8	R	10	33.7	3.74	7	2	9	1	0	0	1	4	6	sku	parietal	incomplete ossification		b
21	106	106R05	m	3.8	8	R	10	33.7	3.74	7	2	9	1	0	0	1	4	6	sku	supraoccipital	incomplete ossification		b
21	106	106R05	m	3.8	8	R	10	33.7	3.74	7	2	9	1	0	0	1	4	6	ste	sternebra	incomplete ossification	6	b
21	106	106R05	m	3.8	8	R	10	33.7	3.74	7	2	9	1	0	0	1	4	6	ver	caudal arch	ossified	2	b
21	106	106R05	m	3.8	8	R	10	33.7	3.74	7	2	9	1	0	0	1	4	6	ver	caudal centrum	ossified	4	b
21	106	106R05	m	3.8	8	R	10	33.7	3.74	7	2	9	1	0	0	1	4	6	ver	cervical centrum	incomplete ossification	1	b
21	106	106R05	m	3.8	8	R	10	33.7	3.74	7	2	9	1	0	0	1	4	6	ver	cervical centrum	unossified	2	b
21	106	106R05	m	3.8	8	R	10	33.7	3.74	7	2	9	1	0	0	1	4	6	ver	cervical centrum	unossified	3	b
21	106	106R05	m	3.8	8	R	10	33.7	3.74	7	2	9	1	0	0	1	4	6	ver	lumbar arch	incomplete ossification	4	b
21	106	106R05	m	3.8	8	R	10	33.7	3.74	7	2	9	1	0	0	1	4	6	ver	odontoid process	unossified		b
21	106	106R05	m	3.8	8	R	10	33.7	3.74	7	2	9	1	0	0	1	4	6	ver	thoracal centrum	asymmetric ossification	3	b
21	106	106R05	m	3.8	8	R	10	33.7	3.74	7	2	9	1	0	0	1	4	6	ver	thoracal centrum	bipartite ossification	11	b
21	106	106R05	m	3.8	8	R	10	33.7	3.74	7	2	9	1	0	0	1	4	6	ver	thoracal centrum	bipartite ossification	13	b
21	106	106R05	m	3.8	8	R	10	33.7	3.74	7	2	9	1	0	0	1	4	6	y	y	y		b
21	106	106R06	f	3.9	9	R	10	33.7	3.74	7	2	9	1	0	0	1	4	6	fli	phalanx distal	incomplete ossification	4	b
21	106	106R06	f	3.9	9	R	10	33.7	3.74	7	2	9	1	0	0	1	4	6	fli	phalanx distal	incomplete ossification	5	b
21	106	106R06	f	3.9	9	R	10	33.7	3.74	7	2	9	1	0	0	1	4	6	fli	phalanx distal	unossified	1	b
21	106	106R06	f	3.9	9	R	10	33.7	3.74	7	2	9	1	0	0	1	4	6	fli	phalanx middle	unossified	2	b
21	106	106R06	f	3.9	9	R	10	33.7	3.74	7	2	9	1	0	0	1	4	6	fli	phalanx middle	unossified	3	b
21	106	106R06	f	3.9	9	R	10	33.7	3.74	7	2	9	1	0	0	1	4	6	fli	phalanx middle	unossified	4	b
21	106	106R06	f	3.9	9	R	10	33.7	3.74	7	2	9	1	0	0	1	4	6	fli	phalanx middle	unossified	5	b
21	106	106R06	f	3.9	9	R	10	33.7	3.74	7	2	9	1	0	0	1	4	6	fli	phalanx proximal	unossified	1	b
21	106	106R06	f	3.9	9	R	10	33.7	3.74	7	2	9	1	0	0	1	4	6	hli	calcaneus	unossified		b
21	106	106R06	f	3.9	9	R	10	33.7	3.74	7	2	9	1	0	0	1	4	6	hli	metatarsal	unossified	1	b
21	106	106R06	f	3.9	9	R	10	33.7	3.74	7	2	9	1	0	0	1	4	6	hli	phalanx distal	incomplete ossification	1	b
21	106	106R06	f	3.9	9	R	10	33.7	3.74	7	2	9	1	0	0	1	4	6	hli	phalanx distal	incomplete ossification	5	b
21	106	106R06	f	3.9	9	R	10	33.7	3.74	7	2	9	1	0	0	1	4	6	hli	phalanx middle	unossified	2	b
21	106	106R06	f	3.9	9	R	10	33.7	3.74	7	2	9	1	0	0	1	4	6	hli	phalanx middle	unossified	3	b
21	106	106R06	f	3.9	9	R	10	33.7	3.74	7	2	9	1	0	0	1	4	6	hli	phalanx middle	unossified	4	b
21	106	106R06	f	3.9	9	R	10	33.7	3.74	7	2	9	1	0	0	1	4	6	hli	phalanx middle	unossified	5	b
21	106	106R06	f	3.9	9	R	10	33.7	3.74	7	2	9	1	0	0	1	4	6	hli	phalanx proximal	unossified	1	b
21	106	106R06	f	3.9	9	R	10	33.7	3.74	7	2	9	1	0	0	1	4	6	hli	phalanx proximal	unossified	2	b
21	106	106R06	f	3.9	9	R	10	33.7	3.74	7	2	9	1	0	0	1	4	6	hli	phalanx proximal	unossified	3	b
21	106	106R06	f	3.9	9	R	10	33.7	3.74	7	2	9	1	0	0	1	4	6	hli	phalanx proximal	unossified	4	b
21	106	106R06	f	3.9	9	R	10	33.7	3.74	7	2	9	1	0	0	1	4	6	hli	phalanx proximal	unossified	5	b
21	106	106R06	f	3.9	9	R	10	33.7	3.74	7	2	9	1	0	0	1	4	6	rib	rib	wavy		b	5b,6b,7b
21	106	106R06	f	3.9	9	R	10	33.7	3.74	7	2	9	1	0	0	1	4	6	sku	auditory ossicles	incomplete ossification		b
21	106	106R06	f	3.9	9	R	10	33.7	3.74	7	2	9	1	0	0	1	4	6	sku	interparietal	incomplete ossification		b
21	106	106R06	f	3.9	9	R	10	33.7	3.74	7	2	9	1	0	0	1	4	6	sku	mandible	incomplete ossification		b
21	106	106R06	f	3.9	9	R	10	33.7	3.74	7	2	9	1	0	0	1	4	6	sku	supraoccipital	incomplete ossification		b
21	106	106R06	f	3.9	9	R	10	33.7	3.74	7	2	9	1	0	0	1	4	6	ste	sternebra	incomplete ossification	6	b
21	106	106R06	f	3.9	9	R	10	33.7	3.74	7	2	9	1	0	0	1	4	6	ver	caudal arch	ossified	2	b
21	106	106R06	f	3.9	9	R	10	33.7	3.74	7	2	9	1	0	0	1	4	6	ver	caudal centrum	ossified	4	b
21	106	106R06	f	3.9	9	R	10	33.7	3.74	7	2	9	1	0	0	1	4	6	ver	cervical centrum	unossified	1	b
21	106	106R06	f	3.9	9	R	10	33.7	3.74	7	2	9	1	0	0	1	4	6	ver	cervical centrum	unossified	2	b
21	106	106R06	f	3.9	9	R	10	33.7	3.74	7	2	9	1	0	0	1	4	6	ver	lumbar arch	incomplete ossification	4	b
21	106	106R06	f	3.9	9	R	10	33.7	3.74	7	2	9	1	0	0	1	4	6	y	y	y		b
21	107	107L01	m	3.8	1	L	12	42.1	3.83	4	7	11	1	0	0	1	5	7	fli	phalanx distal	incomplete ossification	1	b
21	107	107L01	m	3.8	1	L	12	42.1	3.83	4	7	11	1	0	0	1	5	7	fli	phalanx distal	incomplete ossification	2	b
21	107	107L01	m	3.8	1	L	12	42.1	3.83	4	7	11	1	0	0	1	5	7	fli	phalanx distal	incomplete ossification	3	b
21	107	107L01	m	3.8	1	L	12	42.1	3.83	4	7	11	1	0	0	1	5	7	fli	phalanx distal	incomplete ossification	4	b
21	107	107L01	m	3.8	1	L	12	42.1	3.83	4	7	11	1	0	0	1	5	7	fli	phalanx distal	incomplete ossification	5	b
21	107	107L01	m	3.8	1	L	12	42.1	3.83	4	7	11	1	0	0	1	5	7	fli	phalanx middle	unossified	2	b
21	107	107L01	m	3.8	1	L	12	42.1	3.83	4	7	11	1	0	0	1	5	7	fli	phalanx middle	unossified	3	b
21	107	107L01	m	3.8	1	L	12	42.1	3.83	4	7	11	1	0	0	1	5	7	fli	phalanx middle	unossified	4	b
21	107	107L01	m	3.8	1	L	12	42.1	3.83	4	7	11	1	0	0	1	5	7	fli	phalanx middle	unossified	5	b
21	107	107L01	m	3.8	1	L	12	42.1	3.83	4	7	11	1	0	0	1	5	7	fli	phalanx proximal	incomplete ossification	2	b
21	107	107L01	m	3.8	1	L	12	42.1	3.83	4	7	11	1	0	0	1	5	7	fli	phalanx proximal	incomplete ossification	3	b
21	107	107L01	m	3.8	1	L	12	42.1	3.83	4	7	11	1	0	0	1	5	7	fli	phalanx proximal	incomplete ossification	4	b
21	107	107L01	m	3.8	1	L	12	42.1	3.83	4	7	11	1	0	0	1	5	7	fli	phalanx proximal	incomplete ossification	5	b
21	107	107L01	m	3.8	1	L	12	42.1	3.83	4	7	11	1	0	0	1	5	7	fli	phalanx proximal	unossified	1	b
21	107	107L01	m	3.8	1	L	12	42.1	3.83	4	7	11	1	0	0	1	5	7	hli	calcaneus	unossified		b
21	107	107L01	m	3.8	1	L	12	42.1	3.83	4	7	11	1	0	0	1	5	7	hli	metatarsal	unossified	1	b
21	107	107L01	m	3.8	1	L	12	42.1	3.83	4	7	11	1	0	0	1	5	7	hli	phalanx distal	incomplete ossification	1	b
21	107	107L01	m	3.8	1	L	12	42.1	3.83	4	7	11	1	0	0	1	5	7	hli	phalanx distal	incomplete ossification	2	b
21	107	107L01	m	3.8	1	L	12	42.1	3.83	4	7	11	1	0	0	1	5	7	hli	phalanx distal	incomplete ossification	3	b
21	107	107L01	m	3.8	1	L	12	42.1	3.83	4	7	11	1	0	0	1	5	7	hli	phalanx distal	incomplete ossification	4	b
21	107	107L01	m	3.8	1	L	12	42.1	3.83	4	7	11	1	0	0	1	5	7	hli	phalanx distal	incomplete ossification	5	b
21	107	107L01	m	3.8	1	L	12	42.1	3.83	4	7	11	1	0	0	1	5	7	hli	phalanx middle	unossified	2	b
21	107	107L01	m	3.8	1	L	12	42.1	3.83	4	7	11	1	0	0	1	5	7	hli	phalanx middle	unossified	3	b
21	107	107L01	m	3.8	1	L	12	42.1	3.83	4	7	11	1	0	0	1	5	7	hli	phalanx middle	unossified	4	b
21	107	107L01	m	3.8	1	L	12	42.1	3.83	4	7	11	1	0	0	1	5	7	hli	phalanx middle	unossified	5	b
21	107	107L01	m	3.8	1	L	12	42.1	3.83	4	7	11	1	0	0	1	5	7	hli	phalanx proximal	unossified	1	b
21	107	107L01	m	3.8	1	L	12	42.1	3.83	4	7	11	1	0	0	1	5	7	hli	phalanx proximal	unossified	2	b
21	107	107L01	m	3.8	1	L	12	42.1	3.83	4	7	11	1	0	0	1	5	7	hli	phalanx proximal	unossified	3	b
21	107	107L01	m	3.8	1	L	12	42.1	3.83	4	7	11	1	0	0	1	5	7	hli	phalanx proximal	unossified	4	b
21	107	107L01	m	3.8	1	L	12	42.1	3.83	4	7	11	1	0	0	1	5	7	hli	phalanx proximal	unossified	5	b
21	107	107L01	m	3.8	1	L	12	42.1	3.83	4	7	11	1	0	0	1	5	7	rib	rib	wavy		b	4b,5b,6b,7b,8b,9b,10b,11b,12b,13b
21	107	107L01	m	3.8	1	L	12	42.1	3.83	4	7	11	1	0	0	1	5	7	sku	auditory ossicles	incomplete ossification		b
21	107	107L01	m	3.8	1	L	12	42.1	3.83	4	7	11	1	0	0	1	5	7	sku	fontanelle	large		b
21	107	107L01	m	3.8	1	L	12	42.1	3.83	4	7	11	1	0	0	1	5	7	sku	frontal	incomplete ossification		b
21	107	107L01	m	3.8	1	L	12	42.1	3.83	4	7	11	1	0	0	1	5	7	sku	interparietal	incomplete ossification		b
21	107	107L01	m	3.8	1	L	12	42.1	3.83	4	7	11	1	0	0	1	5	7	sku	mandible	incomplete ossification		b
21	107	107L01	m	3.8	1	L	12	42.1	3.83	4	7	11	1	0	0	1	5	7	sku	maxilla	incomplete ossification		b
21	107	107L01	m	3.8	1	L	12	42.1	3.83	4	7	11	1	0	0	1	5	7	sku	parietal	incomplete ossification		b
21	107	107L01	m	3.8	1	L	12	42.1	3.83	4	7	11	1	0	0	1	5	7	sku	squamosal	incomplete ossification		b
[truncated: 24,321 more rows]
